# Supplementary material for: Three new species of Hagnagora Druce, 1885 (Lepidoptera, Geometridae, Larentiinae) from Ecuador and Costa Rica and a concise revision of the genus
Source: Zookeys. 2015 Nov 18;(537):131–56. doi: 10.3897/zookeys.537.6090 (PMC4714052; doi:10.3897/zookeys.537.6090)
Supplement: XML Treatment for Hagnagora catagrammina [file zookeys.537.6090-treatment2.xml]

<!DOCTYPE tp:taxon-treatment
  PUBLIC "-//TaxonX//DTD Taxonomic Treatment Publishing DTD v0 20100105//EN" "tax-treatment-NSO.dtd">
<tp:taxon-treatment xmlns:tp="http://www.plazi.org/taxpub"><tp:treatment-meta><kwd-group><label>Taxon classification</label><kwd><named-content content-type="kingdom">Animalia</named-content></kwd><kwd><named-content content-type="order">Lepidoptera</named-content></kwd><kwd><named-content content-type="family">Geometridae</named-content></kwd></kwd-group><mixed-citation publication-type="journal"><person-group><name><surname>Brehm</surname><given-names>Gunnar</given-names></name></person-group><article-title>Three new species of <italic><tp:taxon-name><tp:taxon-name-part taxon-name-part-type="genus">Hagnagora</tp:taxon-name-part></tp:taxon-name></italic> Druce, 1885 (<tp:taxon-name><tp:taxon-name-part taxon-name-part-type="order">Lepidoptera</tp:taxon-name-part></tp:taxon-name>, <tp:taxon-name><tp:taxon-name-part taxon-name-part-type="family">Geometridae</tp:taxon-name-part></tp:taxon-name>, <tp:taxon-name><tp:taxon-name-part taxon-name-part-type="subfamily">Larentiinae</tp:taxon-name-part></tp:taxon-name>) from Ecuador and Costa Rica and a concise revision of the genus</article-title><source>Zookeys</source><day>18</day><month>11</month><year>2015</year><volume>2015</volume><issue>537</issue><fpage>131</fpage><lpage>156</lpage><pub-id pub-id-type="doi">10.3897/zookeys.537.6090</pub-id></mixed-citation></tp:treatment-meta><tp:nomenclature><tp:taxon-name>
                            <tp:taxon-name-part taxon-name-part-type="genus">Hagnagora</tp:taxon-name-part>
                            <tp:taxon-name-part taxon-name-part-type="species">catagrammina</tp:taxon-name-part>
                            <object-id xmlns:xlink="http://www.w3.org/1999/xlink" xlink:type="simple">no assigned BIN</object-id>
                        </tp:taxon-name><tp:taxon-authority>Druce, 1885</tp:taxon-authority><tp:taxon-status xmlns:xlink="http://www.w3.org/1999/xlink" xlink:type="simple">stat. rev.</tp:taxon-status><xref ref-type="fig" rid="F2">Figs 5</xref><xref ref-type="fig" rid="F2">, 6</xref></tp:nomenclature><tp:treatment-sec sec-type="Type locality"><title>Type locality.</title><p>Nicaragua: Chontales; Panama: Volcán de Chiriqui; Bugaba, 800–1500 ft.</p></tp:treatment-sec><tp:treatment-sec sec-type="Remarks"><title>Remarks.</title><p><xref ref-type="bibr" rid="B6">Druce (1885b)</xref> described <italic><tp:taxon-name><tp:taxon-name-part taxon-name-part-type="species">catagrammina</tp:taxon-name-part></tp:taxon-name></italic> in the same year, but separately from <italic><tp:taxon-name><tp:taxon-name-part taxon-name-part-type="genus">Hagnagora</tp:taxon-name-part> <tp:taxon-name-part taxon-name-part-type="species">buckleyi</tp:taxon-name-part></tp:taxon-name></italic> and <italic><tp:taxon-name><tp:taxon-name-part taxon-name-part-type="genus">Hagnagora</tp:taxon-name-part> <tp:taxon-name-part taxon-name-part-type="species">lex</tp:taxon-name-part></tp:taxon-name></italic>. The taxon was put in synonymy with <italic><tp:taxon-name><tp:taxon-name-part taxon-name-part-type="species">buckleyi</tp:taxon-name-part></tp:taxon-name></italic> by Parsons et al. (1999). As noted by Druce, <italic><tp:taxon-name><tp:taxon-name-part taxon-name-part-type="species">catagrammina</tp:taxon-name-part></tp:taxon-name></italic> is closely related to the other two species of the clade and particularly similar to <italic><tp:taxon-name><tp:taxon-name-part taxon-name-part-type="genus">Hagnagora</tp:taxon-name-part> <tp:taxon-name-part taxon-name-part-type="species">buckleyi</tp:taxon-name-part></tp:taxon-name></italic>. In agreement with Druces’ original description of the three taxa, I revive the species from synonymy with <italic><tp:taxon-name><tp:taxon-name-part taxon-name-part-type="genus">Hagnagora</tp:taxon-name-part> <tp:taxon-name-part taxon-name-part-type="species">buckleyi</tp:taxon-name-part></tp:taxon-name></italic> due to small but overall significant differences of the wing patterns. The morphological differences hint to different species, particularly given the experience from many other species complexes of Neotropical <tp:taxon-name><tp:taxon-name-part taxon-name-part-type="family">Geometridae</tp:taxon-name-part></tp:taxon-name> in which often more subtle differences – ideally combined with results from genitalia morphology and barcoding – can be observed in different species.</p></tp:treatment-sec><tp:treatment-sec sec-type="Distribution"><title>Distribution.</title><p>Central America, from Nicaragua to Panama.</p></tp:treatment-sec><tp:treatment-sec sec-type="Diagnosis"><title>Diagnosis.</title><p>The extension of the blue blotches is significantly larger than in <italic><tp:taxon-name><tp:taxon-name-part taxon-name-part-type="genus">Hagnagora</tp:taxon-name-part> <tp:taxon-name-part taxon-name-part-type="species">lex</tp:taxon-name-part></tp:taxon-name></italic>. The transversal band on the forewing is paler and straighter than in <italic><tp:taxon-name><tp:taxon-name-part taxon-name-part-type="genus">Hagnagora</tp:taxon-name-part> <tp:taxon-name-part taxon-name-part-type="species">catagrammina</tp:taxon-name-part></tp:taxon-name></italic>. Form and extension of the metallic blue blotches are different from those in <italic><tp:taxon-name><tp:taxon-name-part taxon-name-part-type="genus">Hagnagora</tp:taxon-name-part> <tp:taxon-name-part taxon-name-part-type="species">buckleyi</tp:taxon-name-part></tp:taxon-name></italic> (Figs <xref ref-type="fig" rid="F2">2–3</xref>).</p></tp:treatment-sec><tp:treatment-sec><!--Section generated to contain objects referenced in tp:taxon-treatment.--><fig id="F2" position="float" orientation="portrait"><label>Figures 2–6.</label><caption><p><bold>2</bold> <italic><tp:taxon-name><tp:taxon-name-part taxon-name-part-type="genus">Hagnagora</tp:taxon-name-part> <tp:taxon-name-part taxon-name-part-type="species">buckleyi</tp:taxon-name-part></tp:taxon-name></italic> Druce male, lectotype <bold>a</bold> dorsal view <bold>b</bold> ventral view <bold>3</bold> <italic><tp:taxon-name><tp:taxon-name-part taxon-name-part-type="genus">Hagnagora</tp:taxon-name-part> <tp:taxon-name-part taxon-name-part-type="species">buckleyi</tp:taxon-name-part></tp:taxon-name></italic> female, paralectotype <bold>a</bold> dorsal view <bold>b</bold> ventral view <bold>4</bold> <italic><tp:taxon-name><tp:taxon-name-part taxon-name-part-type="genus">Hagnagora</tp:taxon-name-part> <tp:taxon-name-part taxon-name-part-type="species">lex</tp:taxon-name-part></tp:taxon-name></italic> Druce male, lectotype <bold>a</bold> dorsal view <bold>b</bold> ventral view <bold>5</bold> <italic><tp:taxon-name><tp:taxon-name-part taxon-name-part-type="genus">Hagnagora</tp:taxon-name-part> <tp:taxon-name-part taxon-name-part-type="species">catagrammina</tp:taxon-name-part></tp:taxon-name></italic> Druce male, lectotype <bold>a</bold> dorsal view <bold>b</bold> ventral view <bold>6</bold> <italic><tp:taxon-name><tp:taxon-name-part taxon-name-part-type="genus">Hagnagora</tp:taxon-name-part> <tp:taxon-name-part taxon-name-part-type="species">catagrammina</tp:taxon-name-part></tp:taxon-name></italic> Druce female, <abbrev xmlns:xlink="http://www.w3.org/1999/xlink" xlink:type="simple"><def><p>paralectotype </p></def>(paraLT)</abbrev> <bold>a</bold> dorsal view <bold>b</bold> ventral view.</p></caption><graphic xmlns:xlink="http://www.w3.org/1999/xlink" xlink:href="zookeys-537-131-g002.jpg" position="float" orientation="portrait" xlink:type="simple" id="oo_65511.jpg"/></fig></tp:treatment-sec><ref-list><ref id="B6"><mixed-citation xmlns:xlink="http://www.w3.org/1999/xlink" xlink:type="simple"><person-group><name name-style="western"><surname>Druce</surname><given-names>H</given-names></name></person-group> (<year>1885b</year>) <source>Biologica Centrali Americana, <tp:taxon-name><tp:taxon-name-part taxon-name-part-type="class">Insecta</tp:taxon-name-part></tp:taxon-name>, <tp:taxon-name><tp:taxon-name-part taxon-name-part-type="order">Lepidoptera</tp:taxon-name-part></tp:taxon-name>-<tp:taxon-name><tp:taxon-name-part taxon-name-part-type="suborder">Heterocera</tp:taxon-name-part></tp:taxon-name></source>, <volume>Volume 1, 1881–1900</volume>. </mixed-citation></ref></ref-list></tp:taxon-treatment>
