# Supplementary material for: Three new species of Hagnagora Druce, 1885 (Lepidoptera, Geometridae, Larentiinae) from Ecuador and Costa Rica and a concise revision of the genus
Source: Zookeys. 2015 Nov 18;(537):131–56. doi: 10.3897/zookeys.537.6090 (PMC4714052; doi:10.3897/zookeys.537.6090)
Supplement: XML Treatment for Hagnagora unnia [file zookeys.537.6090-treatment6.xml]

<!DOCTYPE tp:taxon-treatment
  PUBLIC "-//TaxonX//DTD Taxonomic Treatment Publishing DTD v0 20100105//EN" "tax-treatment-NSO.dtd">
<tp:taxon-treatment xmlns:tp="http://www.plazi.org/taxpub"><tp:treatment-meta><kwd-group><label>Taxon classification</label><kwd><named-content content-type="kingdom">Animalia</named-content></kwd><kwd><named-content content-type="order">Lepidoptera</named-content></kwd><kwd><named-content content-type="family">Geometridae</named-content></kwd></kwd-group><mixed-citation publication-type="journal"><person-group><name><surname>Brehm</surname><given-names>Gunnar</given-names></name></person-group><article-title>Three new species of <italic><tp:taxon-name><tp:taxon-name-part taxon-name-part-type="genus">Hagnagora</tp:taxon-name-part></tp:taxon-name></italic> Druce, 1885 (<tp:taxon-name><tp:taxon-name-part taxon-name-part-type="order">Lepidoptera</tp:taxon-name-part></tp:taxon-name>, <tp:taxon-name><tp:taxon-name-part taxon-name-part-type="family">Geometridae</tp:taxon-name-part></tp:taxon-name>, <tp:taxon-name><tp:taxon-name-part taxon-name-part-type="subfamily">Larentiinae</tp:taxon-name-part></tp:taxon-name>) from Ecuador and Costa Rica and a concise revision of the genus</article-title><source>Zookeys</source><day>18</day><month>11</month><year>2015</year><volume>2015</volume><issue>537</issue><fpage>131</fpage><lpage>156</lpage><pub-id pub-id-type="doi">10.3897/zookeys.537.6090</pub-id></mixed-citation></tp:treatment-meta><tp:nomenclature><tp:taxon-name>
                            <tp:taxon-name-part taxon-name-part-type="genus">Hagnagora</tp:taxon-name-part>
                            <tp:taxon-name-part taxon-name-part-type="species">unnia</tp:taxon-name-part>
                            <object-id xmlns:xlink="http://www.w3.org/1999/xlink" xlink:type="simple">BIN (paratype): BOLD:AAA7284</object-id>
                            <object-id xmlns:xlink="http://www.w3.org/1999/xlink" xlink:type="simple">Voucher 06-CRBS-0049</object-id>
                        </tp:taxon-name><tp:taxon-authority>Sullivan, 2011</tp:taxon-authority><xref ref-type="fig" rid="F3">Fig. 10</xref></tp:nomenclature><tp:treatment-sec sec-type="Type locality"><title>Type locality</title><p>(holotype): Costa Rica, Cartago Province, Tapantí National Park, 1275 m.</p></tp:treatment-sec><tp:treatment-sec sec-type="Remarks"><title>Remarks.</title><p><italic><tp:taxon-name><tp:taxon-name-part taxon-name-part-type="genus">Hagnagora</tp:taxon-name-part> <tp:taxon-name-part taxon-name-part-type="species">unnia</tp:taxon-name-part></tp:taxon-name></italic> was recently described and illustrated by <xref ref-type="bibr" rid="B18">Sullivan (2011)</xref>.</p></tp:treatment-sec><tp:treatment-sec sec-type="Distribution"><title>Distribution.</title><p>The species is known from several provinces in Costa Rica at elevations ranging from 587 to 2840 m a.s.l.</p></tp:treatment-sec><tp:treatment-sec sec-type="Diagnosis"><title>Diagnosis.</title><p>The species closely resembles other species of the <italic><tp:taxon-name><tp:taxon-name-part taxon-name-part-type="genus">Hagnagora</tp:taxon-name-part> <tp:taxon-name-part taxon-name-part-type="species">anicata</tp:taxon-name-part></tp:taxon-name></italic> clade, particularly <italic><tp:taxon-name><tp:taxon-name-part taxon-name-part-type="genus">Hagnagora</tp:taxon-name-part> <tp:taxon-name-part taxon-name-part-type="species">elianne</tp:taxon-name-part></tp:taxon-name></italic>; see there for a diagnosis. COI barcode: The minimum observed distance to the presumably most closely related species (<italic><tp:taxon-name><tp:taxon-name-part taxon-name-part-type="genus">Hagnagora</tp:taxon-name-part> <tp:taxon-name-part taxon-name-part-type="species">elianne</tp:taxon-name-part></tp:taxon-name></italic>) is 5.0%.</p></tp:treatment-sec><tp:treatment-sec><!--Section generated to contain objects referenced in tp:taxon-treatment.--><fig id="F3" position="float" orientation="portrait"><label>Figures 7–11.</label><caption><p><bold>7</bold> <italic><tp:taxon-name><tp:taxon-name-part taxon-name-part-type="genus">Hagnagora</tp:taxon-name-part> <tp:taxon-name-part taxon-name-part-type="species">anicata</tp:taxon-name-part></tp:taxon-name></italic> (F&amp;R), male lectotype <bold>a</bold> dorsal view <bold>b</bold> ventral view <bold>c</bold> valvae <bold>d</bold> aedeagus <bold>8</bold> <italic><tp:taxon-name><tp:taxon-name-part taxon-name-part-type="genus">Hagnagora</tp:taxon-name-part> <tp:taxon-name-part taxon-name-part-type="species">anicata</tp:taxon-name-part></tp:taxon-name></italic> (F&amp;R), male from Ecuador as reference specimen with Barcode Index Number (<abbrev xmlns:xlink="http://www.w3.org/1999/xlink" xlink:title="Barcode Index Number" xlink:type="simple">BIN</abbrev>) <bold>a</bold> dorsal view <bold>b</bold> ventral view <bold>c</bold> valvae <bold>d</bold> aedeagus <bold>9</bold> <italic><tp:taxon-name><tp:taxon-name-part taxon-name-part-type="genus">Hagnagora</tp:taxon-name-part> <tp:taxon-name-part taxon-name-part-type="species">richardi</tp:taxon-name-part></tp:taxon-name></italic> sp. n., male holotype <bold>a</bold> dorsal view <bold>b</bold> ventral view <bold>c</bold> valvae <bold>d</bold> aedeagus <bold>10</bold> <italic><tp:taxon-name><tp:taxon-name-part taxon-name-part-type="genus">Hagnagora</tp:taxon-name-part> <tp:taxon-name-part taxon-name-part-type="species">unnia</tp:taxon-name-part></tp:taxon-name></italic> Sullivan, male <bold>a</bold> dorsal view <bold>b</bold> ventral view <bold>11</bold> <italic><tp:taxon-name><tp:taxon-name-part taxon-name-part-type="genus">Hagnagora</tp:taxon-name-part> <tp:taxon-name-part taxon-name-part-type="species">marionae</tp:taxon-name-part></tp:taxon-name></italic> Brehm &amp; Sullivan, male <bold>a</bold> dorsal view <bold>b</bold> ventral view.</p></caption><graphic xmlns:xlink="http://www.w3.org/1999/xlink" xlink:href="zookeys-537-131-g003.jpg" position="float" orientation="portrait" xlink:type="simple" id="oo_65512.jpg"/></fig></tp:treatment-sec><ref-list><ref id="B18"><mixed-citation xmlns:xlink="http://www.w3.org/1999/xlink" xlink:type="simple"><person-group><name name-style="western"><surname>Sullivan</surname><given-names>JB</given-names></name></person-group> (<year>2011</year>) <article-title>Two new species of the <italic><tp:taxon-name><tp:taxon-name-part taxon-name-part-type="genus">Hagnagora</tp:taxon-name-part> <tp:taxon-name-part taxon-name-part-type="species">anicata</tp:taxon-name-part></tp:taxon-name></italic> clade (<tp:taxon-name><tp:taxon-name-part taxon-name-part-type="family">Geometridae</tp:taxon-name-part></tp:taxon-name>, <tp:taxon-name><tp:taxon-name-part taxon-name-part-type="subfamily">Larentiinae</tp:taxon-name-part></tp:taxon-name>) from Costa Rica.</article-title> <source>ZooKeys</source> <volume>149</volume>: <fpage>17</fpage>–<lpage>29</lpage>. doi: <ext-link xlink:type="simple" ext-link-type="doi" xlink:href="10.3897/zookeys.149.2345">10.3897/zookeys.149.2345</ext-link></mixed-citation></ref></ref-list></tp:taxon-treatment>
