# Supplementary material for: Three new species of Hagnagora Druce, 1885 (Lepidoptera, Geometridae, Larentiinae) from Ecuador and Costa Rica and a concise revision of the genus
Source: Zookeys. 2015 Nov 18;(537):131–56. doi: 10.3897/zookeys.537.6090 (PMC4714052; doi:10.3897/zookeys.537.6090)
Supplement: XML Treatment for Hagnagora richardi [file zookeys.537.6090-treatment8.xml]

<!DOCTYPE tp:taxon-treatment
  PUBLIC "-//TaxonX//DTD Taxonomic Treatment Publishing DTD v0 20100105//EN" "tax-treatment-NSO.dtd">
<tp:taxon-treatment xmlns:tp="http://www.plazi.org/taxpub"><tp:treatment-meta><kwd-group><label>Taxon classification</label><kwd><named-content content-type="kingdom">Animalia</named-content></kwd><kwd><named-content content-type="order">Lepidoptera</named-content></kwd><kwd><named-content content-type="family">Geometridae</named-content></kwd></kwd-group><mixed-citation publication-type="journal"><person-group><name><surname>Brehm</surname><given-names>Gunnar</given-names></name></person-group><article-title>Three new species of <italic><tp:taxon-name><tp:taxon-name-part taxon-name-part-type="genus">Hagnagora</tp:taxon-name-part></tp:taxon-name></italic> Druce, 1885 (<tp:taxon-name><tp:taxon-name-part taxon-name-part-type="order">Lepidoptera</tp:taxon-name-part></tp:taxon-name>, <tp:taxon-name><tp:taxon-name-part taxon-name-part-type="family">Geometridae</tp:taxon-name-part></tp:taxon-name>, <tp:taxon-name><tp:taxon-name-part taxon-name-part-type="subfamily">Larentiinae</tp:taxon-name-part></tp:taxon-name>) from Ecuador and Costa Rica and a concise revision of the genus</article-title><source>Zookeys</source><day>18</day><month>11</month><year>2015</year><volume>2015</volume><issue>537</issue><fpage>131</fpage><lpage>156</lpage><pub-id pub-id-type="doi">10.3897/zookeys.537.6090</pub-id></mixed-citation></tp:treatment-meta><tp:nomenclature><tp:taxon-name>
                            <tp:taxon-name-part taxon-name-part-type="genus">Hagnagora</tp:taxon-name-part>
                            <tp:taxon-name-part taxon-name-part-type="species">richardi</tp:taxon-name-part>
                            <object-id xmlns:xlink="http://www.w3.org/1999/xlink" content-type="zoobank" xlink:type="simple">http://zoobank.org/406E12C4-4231-49F2-BE51-61E504E395F7</object-id>
                            <object-id xmlns:xlink="http://www.w3.org/1999/xlink" xlink:type="simple">BIN (holotype): BOLD:AAI1950</object-id>
                            <object-id xmlns:xlink="http://www.w3.org/1999/xlink" xlink:type="simple">Voucher ID 18080</object-id>
                            <object-id xmlns:xlink="http://www.w3.org/1999/xlink" xlink:type="simple">GenBank Accession: KT208284</object-id>
                        </tp:taxon-name><tp:taxon-authority>Brehm</tp:taxon-authority><tp:taxon-status xmlns:xlink="http://www.w3.org/1999/xlink" xlink:type="simple">sp. n.</tp:taxon-status><xref ref-type="fig" rid="F3">Figs 9</xref><xref ref-type="fig" rid="F4">, 13</xref></tp:nomenclature><tp:treatment-sec sec-type="type material"><title>Type material.</title><p><bold>Holotype</bold>: male (Fig. <xref ref-type="fig" rid="F3">9</xref>): Ecuador, Loja province, Parque Nacional Podocarpus, Cajanuma, <named-content xmlns:xlink="http://www.w3.org/1999/xlink" content-type="dwc:verbatimCoordinates" xlink:type="simple">04°06.85'S, 79°10.47'W</named-content>, 2916 m, 20 November 2008, G. Brehm leg. (ID 18080, genitalia preparation, barcode sequence 658 bp) (<abbrev xmlns:xlink="http://www.w3.org/1999/xlink" content-type="institution" xlink:title="Phyletisches Museum, Jena, Germany" xlink:type="simple">PMJ</abbrev>).</p><!--PageBreak--><p><bold>Paratypes</bold>: (deposited in <abbrev xmlns:xlink="http://www.w3.org/1999/xlink" content-type="institution" xlink:title="Colección de Invertebrados del Sur del Ecuador, Universidad Tecnica Particular Loja, Ecuador" xlink:type="simple">CISEC</abbrev>, <abbrev xmlns:xlink="http://www.w3.org/1999/xlink" content-type="institution" xlink:title="Phyletisches Museum, Jena, Germany" xlink:type="simple">PMJ</abbrev>, <abbrev xmlns:xlink="http://www.w3.org/1999/xlink" content-type="institution" xlink:title="Research Collection Gunnar Brehm, Jena, Germany" xlink:type="simple">RCGB</abbrev>, <abbrev xmlns:xlink="http://www.w3.org/1999/xlink" content-type="institution" xlink:title="Zoologische Staatssammlung, München, Germany" xlink:type="simple">ZSM</abbrev>) 4 males, 2 females. 1 female: same as holotype but <named-content xmlns:xlink="http://www.w3.org/1999/xlink" content-type="dwc:verbatimCoordinates" xlink:type="simple">04°06.86'S, 79°10.46'W</named-content>, 2897 m, F. Bodner leg. (ID 15855, barcode sequence 658 bp); 1 female (Fig. <xref ref-type="fig" rid="F4">13</xref>): Ecuador, Zamora Chinchipe, Reserva Biológica San Francisco, <named-content xmlns:xlink="http://www.w3.org/1999/xlink" content-type="dwc:verbatimCoordinates" xlink:type="simple">03°58.72'S, 79°04.44'W</named-content>, 2180 m, 16 November 2008, F. Bodner leg. (ID 16285, barcode sequence 658 bp); 1 male same as previous but 28 October 1999, D. Süßenbach leg. (BC <abbrev xmlns:xlink="http://www.w3.org/1999/xlink" content-type="institution" xlink:title="Zoologische Staatssammlung, München, Germany" xlink:type="simple">ZSM</abbrev> Lep 04774, barcode sequence 529 bp); 1 male: same as previous but <named-content xmlns:xlink="http://www.w3.org/1999/xlink" content-type="dwc:verbatimCoordinates" xlink:type="simple">03°59.65'S, 79°04.10'W</named-content>, 2670 m, G. Brehm leg. (ID 17328, barcode sequence 658 bp); 1 male as previous but <named-content xmlns:xlink="http://www.w3.org/1999/xlink" content-type="dwc:verbatimCoordinates" xlink:type="simple">03°59.68'S, 79°04.10'W</named-content>, 2677 m, 18 November 2008 (ID 16119, barcode sequence 658 bp); 1 male as previous but 25 November 2008 (ID 17863, barcode sequence 621 bp).</p><fig id="F4" position="float" orientation="portrait"><label>Figures 12–14.</label><caption><p><bold>12</bold> <italic><tp:taxon-name><tp:taxon-name-part taxon-name-part-type="genus">Hagnagora</tp:taxon-name-part> <tp:taxon-name-part taxon-name-part-type="species">anicata</tp:taxon-name-part></tp:taxon-name></italic> (F&amp;R), female from Ecuador as reference specimen with Barcode Index Number (<abbrev xmlns:xlink="http://www.w3.org/1999/xlink" xlink:title="Barcode Index Number" xlink:type="simple">BIN</abbrev>) <bold>a</bold> dorsal view <bold>b</bold> ventral view <bold>c</bold> genitalia <bold>13</bold> <italic><tp:taxon-name><tp:taxon-name-part taxon-name-part-type="genus">Hagnagora</tp:taxon-name-part> <tp:taxon-name-part taxon-name-part-type="species">richardi</tp:taxon-name-part></tp:taxon-name></italic> sp. n., female, paratype <bold>a</bold> dorsal view <bold>b</bold> ventral view <bold>c</bold> genitalia <bold>14</bold> <italic><tp:taxon-name><tp:taxon-name-part taxon-name-part-type="genus">Hagnagora</tp:taxon-name-part> <tp:taxon-name-part taxon-name-part-type="species">hedwigae</tp:taxon-name-part></tp:taxon-name></italic> sp. n., female, paratype <bold>a</bold> dorsal view <bold>b</bold> ventral view <bold>c</bold> genitalia.</p></caption><graphic xmlns:xlink="http://www.w3.org/1999/xlink" xlink:href="zookeys-537-131-g004.jpg" position="float" orientation="portrait" xlink:type="simple" id="oo_65513.jpg"/></fig></tp:treatment-sec><tp:treatment-sec sec-type="Description"><title>Description.</title><p>As illustrated in Figs <xref ref-type="fig" rid="F3">9</xref>, <xref ref-type="fig" rid="F4">13</xref>. The wing length of the holotype (male) is 19 mm. The wing length of a female paratype (Fig. <xref ref-type="fig" rid="F4">13</xref>) is 21 mm.</p></tp:treatment-sec><tp:treatment-sec sec-type="Distribution"><title>Distribution.</title><p>Only known from a small region around Podocarpus National Park, provinces Zamora-Chinchipe and Loja, Ecuador, with an observed elevational range of 2180–3021 m a.s.l. Apart from the</p></tp:treatment-sec><tp:treatment-sec sec-type="Type locality"><title>Type locality</title><p>and nearby sites, specimens were collected at elevations at ca. 3000 m at Cerro Toledo in the same National Park (<named-content xmlns:xlink="http://www.w3.org/1999/xlink" content-type="dwc:verbatimCoordinates" xlink:type="simple">04°23'S, 79°07'W</named-content>). However, this record is not fully reliable because genitalia preparation or barcoding was not conducted for these specimens.</p></tp:treatment-sec><tp:treatment-sec sec-type="Diagnosis"><title>Diagnosis.</title><p>Closely resembles other species of the <italic><tp:taxon-name><tp:taxon-name-part taxon-name-part-type="genus">Hagnagora</tp:taxon-name-part> <tp:taxon-name-part taxon-name-part-type="species">anicata</tp:taxon-name-part></tp:taxon-name></italic> clade. On average significantly larger than <italic><tp:taxon-name><tp:taxon-name-part taxon-name-part-type="genus">Hagnagora</tp:taxon-name-part> <tp:taxon-name-part taxon-name-part-type="species">anicata</tp:taxon-name-part></tp:taxon-name></italic>, but the female has about the same size as <italic><tp:taxon-name><tp:taxon-name-part taxon-name-part-type="genus">Hagnagora</tp:taxon-name-part> <tp:taxon-name-part taxon-name-part-type="species">hedwigae</tp:taxon-name-part></tp:taxon-name></italic>. The uncus of the male is larger and broader than in <italic><tp:taxon-name><tp:taxon-name-part taxon-name-part-type="genus">Hagnagora</tp:taxon-name-part> <tp:taxon-name-part taxon-name-part-type="species">anicata</tp:taxon-name-part></tp:taxon-name></italic>. The signum of the bursa copulatrix is less complex than in <italic><tp:taxon-name><tp:taxon-name-part taxon-name-part-type="genus">Hagnagora</tp:taxon-name-part> <tp:taxon-name-part taxon-name-part-type="species">anicata</tp:taxon-name-part></tp:taxon-name></italic> and <italic><tp:taxon-name><tp:taxon-name-part taxon-name-part-type="genus">Hagnagora</tp:taxon-name-part> <tp:taxon-name-part taxon-name-part-type="species">hedwigae</tp:taxon-name-part></tp:taxon-name></italic>. Easily distinguishable from <italic><tp:taxon-name><tp:taxon-name-part taxon-name-part-type="genus">Hagnagora</tp:taxon-name-part> <tp:taxon-name-part taxon-name-part-type="species">marionae</tp:taxon-name-part></tp:taxon-name></italic> by the cream-white colour of the blotches on the forewing. COI barcode: The minimum observed distance to the presumably most closely related species (<italic><tp:taxon-name><tp:taxon-name-part taxon-name-part-type="genus">Hagnagora</tp:taxon-name-part> <tp:taxon-name-part taxon-name-part-type="species">marionae</tp:taxon-name-part></tp:taxon-name></italic>) is 6.6%.</p></tp:treatment-sec><tp:treatment-sec sec-type="Etymology"><title>Etymology.</title><p><italic><tp:taxon-name><tp:taxon-name-part taxon-name-part-type="genus">Hagnagora</tp:taxon-name-part> <tp:taxon-name-part taxon-name-part-type="species">richardi</tp:taxon-name-part></tp:taxon-name></italic> is named in honour of Richard Philipp from Jena, Germany, in recognition of his and his parents’ support for the taxonomy of Neotropical geometrid moths.</p></tp:treatment-sec><tp:treatment-sec><!--Section generated to contain objects referenced in tp:taxon-treatment.--><fig id="F3" position="float" orientation="portrait"><label>Figures 7–11.</label><caption><p><bold>7</bold> <italic><tp:taxon-name><tp:taxon-name-part taxon-name-part-type="genus">Hagnagora</tp:taxon-name-part> <tp:taxon-name-part taxon-name-part-type="species">anicata</tp:taxon-name-part></tp:taxon-name></italic> (F&amp;R), male lectotype <bold>a</bold> dorsal view <bold>b</bold> ventral view <bold>c</bold> valvae <bold>d</bold> aedeagus <bold>8</bold> <italic><tp:taxon-name><tp:taxon-name-part taxon-name-part-type="genus">Hagnagora</tp:taxon-name-part> <tp:taxon-name-part taxon-name-part-type="species">anicata</tp:taxon-name-part></tp:taxon-name></italic> (F&amp;R), male from Ecuador as reference specimen with Barcode Index Number (<abbrev xmlns:xlink="http://www.w3.org/1999/xlink" xlink:title="Barcode Index Number" xlink:type="simple">BIN</abbrev>) <bold>a</bold> dorsal view <bold>b</bold> ventral view <bold>c</bold> valvae <bold>d</bold> aedeagus <bold>9</bold> <italic><tp:taxon-name><tp:taxon-name-part taxon-name-part-type="genus">Hagnagora</tp:taxon-name-part> <tp:taxon-name-part taxon-name-part-type="species">richardi</tp:taxon-name-part></tp:taxon-name></italic> sp. n., male holotype <bold>a</bold> dorsal view <bold>b</bold> ventral view <bold>c</bold> valvae <bold>d</bold> aedeagus <bold>10</bold> <italic><tp:taxon-name><tp:taxon-name-part taxon-name-part-type="genus">Hagnagora</tp:taxon-name-part> <tp:taxon-name-part taxon-name-part-type="species">unnia</tp:taxon-name-part></tp:taxon-name></italic> Sullivan, male <bold>a</bold> dorsal view <bold>b</bold> ventral view <bold>11</bold> <italic><tp:taxon-name><tp:taxon-name-part taxon-name-part-type="genus">Hagnagora</tp:taxon-name-part> <tp:taxon-name-part taxon-name-part-type="species">marionae</tp:taxon-name-part></tp:taxon-name></italic> Brehm &amp; Sullivan, male <bold>a</bold> dorsal view <bold>b</bold> ventral view.</p></caption><graphic xmlns:xlink="http://www.w3.org/1999/xlink" xlink:href="zookeys-537-131-g003.jpg" position="float" orientation="portrait" xlink:type="simple" id="oo_65512.jpg"/></fig></tp:treatment-sec></tp:taxon-treatment>
