# Supplementary material for: Three new species of Hagnagora Druce, 1885 (Lepidoptera, Geometridae, Larentiinae) from Ecuador and Costa Rica and a concise revision of the genus
Source: Zookeys. 2015 Nov 18;(537):131–56. doi: 10.3897/zookeys.537.6090 (PMC4714052; doi:10.3897/zookeys.537.6090)
Supplement: XML Treatment for Hagnagora hedwigae [file zookeys.537.6090-treatment9.xml]

<!DOCTYPE tp:taxon-treatment
  PUBLIC "-//TaxonX//DTD Taxonomic Treatment Publishing DTD v0 20100105//EN" "tax-treatment-NSO.dtd">
<tp:taxon-treatment xmlns:tp="http://www.plazi.org/taxpub"><tp:treatment-meta><kwd-group><label>Taxon classification</label><kwd><named-content content-type="kingdom">Animalia</named-content></kwd><kwd><named-content content-type="order">Lepidoptera</named-content></kwd><kwd><named-content content-type="family">Geometridae</named-content></kwd></kwd-group><mixed-citation publication-type="journal"><person-group><name><surname>Brehm</surname><given-names>Gunnar</given-names></name></person-group><article-title>Three new species of <italic><tp:taxon-name><tp:taxon-name-part taxon-name-part-type="genus">Hagnagora</tp:taxon-name-part></tp:taxon-name></italic> Druce, 1885 (<tp:taxon-name><tp:taxon-name-part taxon-name-part-type="order">Lepidoptera</tp:taxon-name-part></tp:taxon-name>, <tp:taxon-name><tp:taxon-name-part taxon-name-part-type="family">Geometridae</tp:taxon-name-part></tp:taxon-name>, <tp:taxon-name><tp:taxon-name-part taxon-name-part-type="subfamily">Larentiinae</tp:taxon-name-part></tp:taxon-name>) from Ecuador and Costa Rica and a concise revision of the genus</article-title><source>Zookeys</source><day>18</day><month>11</month><year>2015</year><volume>2015</volume><issue>537</issue><fpage>131</fpage><lpage>156</lpage><pub-id pub-id-type="doi">10.3897/zookeys.537.6090</pub-id></mixed-citation></tp:treatment-meta><tp:nomenclature><tp:taxon-name>
                            <tp:taxon-name-part taxon-name-part-type="genus">Hagnagora</tp:taxon-name-part>
                            <tp:taxon-name-part taxon-name-part-type="species">hedwigae</tp:taxon-name-part>
                            <object-id xmlns:xlink="http://www.w3.org/1999/xlink" content-type="zoobank" xlink:type="simple">http://zoobank.org/91A46B5D-DF10-42A8-97B2-46E0D5D7E086</object-id>
                            <object-id xmlns:xlink="http://www.w3.org/1999/xlink" xlink:type="simple">BIN (holotype): BOLD:AAI1951</object-id>
                            <object-id xmlns:xlink="http://www.w3.org/1999/xlink" xlink:type="simple">Voucher ID 17397</object-id>
                            <object-id xmlns:xlink="http://www.w3.org/1999/xlink" xlink:type="simple">GenBank Accession HM432223</object-id>
                        </tp:taxon-name><tp:taxon-authority>Brehm</tp:taxon-authority><tp:taxon-status xmlns:xlink="http://www.w3.org/1999/xlink" xlink:type="simple">sp. n.</tp:taxon-status><xref ref-type="fig" rid="F4">Fig. 14</xref><!--PageBreak--></tp:nomenclature><tp:treatment-sec sec-type="type material"><title>Type material.</title><p><bold>Holotype</bold>: female (Fig. <xref ref-type="fig" rid="F4">14</xref>): Ecuador, Loja province, Reserva Biológica San Francisco, <named-content xmlns:xlink="http://www.w3.org/1999/xlink" content-type="dwc:verbatimCoordinates" xlink:type="simple">03°59.68'S, 79°04.10'W</named-content>, 2677 m, 25 November 2008, G. Brehm leg. (ID 17397, genitalia preparation, barcode sequence 595 bp) (<abbrev xmlns:xlink="http://www.w3.org/1999/xlink" content-type="institution" xlink:title="Phyletisches Museum, Jena, Germany" xlink:type="simple">PMJ</abbrev>).</p></tp:treatment-sec><tp:treatment-sec sec-type="Description"><title>Description.</title><p>As illustrated in Fig. <xref ref-type="fig" rid="F4">14</xref>.</p></tp:treatment-sec><tp:treatment-sec sec-type="Distribution"><title>Distribution.</title><p>Only a single female is known from <italic><tp:taxon-name><tp:taxon-name-part taxon-name-part-type="genus">Hagnagora</tp:taxon-name-part> <tp:taxon-name-part taxon-name-part-type="species">hedwigae</tp:taxon-name-part></tp:taxon-name></italic> collected in southern Ecuador (2677 m). The wing length of the holotype (female) is 21 mm (same size as <italic><tp:taxon-name><tp:taxon-name-part taxon-name-part-type="species">richardi</tp:taxon-name-part></tp:taxon-name></italic>).</p></tp:treatment-sec><tp:treatment-sec sec-type="Diagnosis"><title>Diagnosis.</title><p>Resembles most closely <italic><tp:taxon-name><tp:taxon-name-part taxon-name-part-type="genus">Hagnagora</tp:taxon-name-part> <tp:taxon-name-part taxon-name-part-type="species">anicata</tp:taxon-name-part></tp:taxon-name></italic> and <italic><tp:taxon-name><tp:taxon-name-part taxon-name-part-type="genus">Hagnagora</tp:taxon-name-part> <tp:taxon-name-part taxon-name-part-type="species">richardi</tp:taxon-name-part></tp:taxon-name></italic>, but is larger than <italic><tp:taxon-name><tp:taxon-name-part taxon-name-part-type="genus">Hagnagora</tp:taxon-name-part> <tp:taxon-name-part taxon-name-part-type="species">anicata</tp:taxon-name-part></tp:taxon-name></italic>, and the signum of the bursa copulatrix is more complex than in <italic><tp:taxon-name><tp:taxon-name-part taxon-name-part-type="genus">Hagnagora</tp:taxon-name-part> <tp:taxon-name-part taxon-name-part-type="species">richardi</tp:taxon-name-part></tp:taxon-name></italic>. COI barcode: The minimum observed distance to the presumably most closely related species (<italic><tp:taxon-name><tp:taxon-name-part taxon-name-part-type="genus">Hagnagora</tp:taxon-name-part> <tp:taxon-name-part taxon-name-part-type="species">anicata</tp:taxon-name-part></tp:taxon-name></italic>) is 3.1%.</p></tp:treatment-sec><tp:treatment-sec sec-type="Etymology"><title>Etymology.</title><p><italic><tp:taxon-name><tp:taxon-name-part taxon-name-part-type="genus">Hagnagora</tp:taxon-name-part> <tp:taxon-name-part taxon-name-part-type="species">hedwigae</tp:taxon-name-part></tp:taxon-name></italic> is named in memory of Hedwig Seppelt (*1919 in Baumgarten, Silesia; † 2013 in Korschenbroich, Germany). Mrs Seppelt loved nature, and she took care that birds, small animals and insects found a habitat in her garden. The name is given in recognition of support for the taxonomy of Neotropical geometrid moths provided by her daughter-in-law Irmgard and her son Winfried Seppelt.</p></tp:treatment-sec><tp:treatment-sec><!--Section generated to contain objects referenced in tp:taxon-treatment.--><fig id="F4" position="float" orientation="portrait"><label>Figures 12–14.</label><caption><p><bold>12</bold> <italic><tp:taxon-name><tp:taxon-name-part taxon-name-part-type="genus">Hagnagora</tp:taxon-name-part> <tp:taxon-name-part taxon-name-part-type="species">anicata</tp:taxon-name-part></tp:taxon-name></italic> (F&amp;R), female from Ecuador as reference specimen with Barcode Index Number (<abbrev xmlns:xlink="http://www.w3.org/1999/xlink" xlink:title="Barcode Index Number" xlink:type="simple">BIN</abbrev>) <bold>a</bold> dorsal view <bold>b</bold> ventral view <bold>c</bold> genitalia <bold>13</bold> <italic><tp:taxon-name><tp:taxon-name-part taxon-name-part-type="genus">Hagnagora</tp:taxon-name-part> <tp:taxon-name-part taxon-name-part-type="species">richardi</tp:taxon-name-part></tp:taxon-name></italic> sp. n., female, paratype <bold>a</bold> dorsal view <bold>b</bold> ventral view <bold>c</bold> genitalia <bold>14</bold> <italic><tp:taxon-name><tp:taxon-name-part taxon-name-part-type="genus">Hagnagora</tp:taxon-name-part> <tp:taxon-name-part taxon-name-part-type="species">hedwigae</tp:taxon-name-part></tp:taxon-name></italic> sp. n., female, paratype <bold>a</bold> dorsal view <bold>b</bold> ventral view <bold>c</bold> genitalia.</p></caption><graphic xmlns:xlink="http://www.w3.org/1999/xlink" xlink:href="zookeys-537-131-g004.jpg" position="float" orientation="portrait" xlink:type="simple" id="oo_65513.jpg"/></fig></tp:treatment-sec></tp:taxon-treatment>
