# Supplementary material for: Three new species of Hagnagora Druce, 1885 (Lepidoptera, Geometridae, Larentiinae) from Ecuador and Costa Rica and a concise revision of the genus
Source: Zookeys. 2015 Nov 18;(537):131–56. doi: 10.3897/zookeys.537.6090 (PMC4714052; doi:10.3897/zookeys.537.6090)
Supplement: XML Treatment for Hagnagora croceitincta [file zookeys.537.6090-treatment10.xml]

<!DOCTYPE tp:taxon-treatment
  PUBLIC "-//TaxonX//DTD Taxonomic Treatment Publishing DTD v0 20100105//EN" "tax-treatment-NSO.dtd">
<tp:taxon-treatment xmlns:tp="http://www.plazi.org/taxpub"><tp:treatment-meta><kwd-group><label>Taxon classification</label><kwd><named-content content-type="kingdom">Animalia</named-content></kwd><kwd><named-content content-type="order">Lepidoptera</named-content></kwd><kwd><named-content content-type="family">Geometridae</named-content></kwd></kwd-group><mixed-citation publication-type="journal"><person-group><name><surname>Brehm</surname><given-names>Gunnar</given-names></name></person-group><article-title>Three new species of <italic><tp:taxon-name><tp:taxon-name-part taxon-name-part-type="genus">Hagnagora</tp:taxon-name-part></tp:taxon-name></italic> Druce, 1885 (<tp:taxon-name><tp:taxon-name-part taxon-name-part-type="order">Lepidoptera</tp:taxon-name-part></tp:taxon-name>, <tp:taxon-name><tp:taxon-name-part taxon-name-part-type="family">Geometridae</tp:taxon-name-part></tp:taxon-name>, <tp:taxon-name><tp:taxon-name-part taxon-name-part-type="subfamily">Larentiinae</tp:taxon-name-part></tp:taxon-name>) from Ecuador and Costa Rica and a concise revision of the genus</article-title><source>Zookeys</source><day>18</day><month>11</month><year>2015</year><volume>2015</volume><issue>537</issue><fpage>131</fpage><lpage>156</lpage><pub-id pub-id-type="doi">10.3897/zookeys.537.6090</pub-id></mixed-citation></tp:treatment-meta><tp:nomenclature><tp:taxon-name>
                            <tp:taxon-name-part taxon-name-part-type="genus">Hagnagora</tp:taxon-name-part>
                            <tp:taxon-name-part taxon-name-part-type="species">croceitincta</tp:taxon-name-part>
                            <object-id xmlns:xlink="http://www.w3.org/1999/xlink" xlink:type="simple">BIN: BOLD:AAI6476</object-id>
                        </tp:taxon-name><tp:taxon-authority>(Dognin, 1892)</tp:taxon-authority><xref ref-type="fig" rid="F5">Figs 15–17</xref><tp:nomenclature-citation-list><tp:nomenclature-citation><tp:taxon-name><tp:taxon-name-part taxon-name-part-type="species">epimena</tp:taxon-name-part></tp:taxon-name><comment> (Bastelberger, 1908): Type locality. Peru (east), Cuschi [Cushi]</comment></tp:nomenclature-citation></tp:nomenclature-citation-list></tp:nomenclature><tp:treatment-sec sec-type="Type locality"><title>Type locality.</title><p>[Ecador, (south)], Loja surroundings.</p></tp:treatment-sec><tp:treatment-sec sec-type="Remarks"><title>Remarks.</title><p><italic><tp:taxon-name><tp:taxon-name-part taxon-name-part-type="genus">Hagnagora</tp:taxon-name-part> <tp:taxon-name-part taxon-name-part-type="species">croceitincta</tp:taxon-name-part></tp:taxon-name></italic> was described by Dognin from southern Ecuador where it has recently been collected in montane forests (<xref ref-type="bibr" rid="B1">Brehm 2002</xref>). As one of the largest known <italic><tp:taxon-name><tp:taxon-name-part taxon-name-part-type="genus">Hagnagora</tp:taxon-name-part></tp:taxon-name></italic> species, it is conspicuously coloured, with orange, dark brown and white patterns. The taxon <italic><tp:taxon-name><tp:taxon-name-part taxon-name-part-type="species">epimena</tp:taxon-name-part></tp:taxon-name></italic> (Bastelberger) remains in synonymy because the lectotype specimen (Fig. <xref ref-type="fig" rid="F5">16</xref>) does not show any particular differences to the type specimen of <italic><tp:taxon-name><tp:taxon-name-part taxon-name-part-type="genus">Hagnagora</tp:taxon-name-part> <tp:taxon-name-part taxon-name-part-type="species">croceitincta</tp:taxon-name-part></tp:taxon-name></italic> (Fig. <xref ref-type="fig" rid="F5">15</xref>).</p><fig id="F5" position="float" orientation="portrait"><label>Figures 15–22.</label><caption><p><bold>15</bold> <italic><tp:taxon-name><tp:taxon-name-part taxon-name-part-type="genus">Hagnagora</tp:taxon-name-part> <tp:taxon-name-part taxon-name-part-type="species">croceitincta</tp:taxon-name-part></tp:taxon-name></italic> (Dognin) female, holotype <bold>a</bold> dorsal view <bold>b</bold> ventral view <bold>16</bold> <italic><tp:taxon-name><tp:taxon-name-part taxon-name-part-type="genus">Hagnagora</tp:taxon-name-part> <tp:taxon-name-part taxon-name-part-type="species">epimena</tp:taxon-name-part></tp:taxon-name></italic> (Bastelberger) male, lectotype <bold>a</bold> dorsal view <bold>b</bold> ventral view <bold>17</bold> <italic><tp:taxon-name><tp:taxon-name-part taxon-name-part-type="genus">Hagnagora</tp:taxon-name-part> <tp:taxon-name-part taxon-name-part-type="species">croceitincta</tp:taxon-name-part></tp:taxon-name></italic> male from Ecuador as reference specimen with Barcode Index Number (<abbrev xmlns:xlink="http://www.w3.org/1999/xlink" xlink:title="Barcode Index Number" xlink:type="simple">BIN</abbrev>) <bold>a</bold> dorsal view <bold>b</bold> ventral view <bold>18</bold> <italic><tp:taxon-name><tp:taxon-name-part taxon-name-part-type="genus">Hagnagora</tp:taxon-name-part> <tp:taxon-name-part taxon-name-part-type="species">clustimena</tp:taxon-name-part></tp:taxon-name></italic> (Druce) female, lectotype <bold>a</bold> dorsal view <bold>b</bold> ventral view <bold>19</bold> <italic><tp:taxon-name><tp:taxon-name-part taxon-name-part-type="genus">Hagnagora</tp:taxon-name-part> <tp:taxon-name-part taxon-name-part-type="species">clustimena</tp:taxon-name-part></tp:taxon-name></italic> female from Costa Rica as reference specimen with Barcode Index Number (<abbrev xmlns:xlink="http://www.w3.org/1999/xlink" xlink:title="Barcode Index Number" xlink:type="simple">BIN</abbrev>) <bold>20</bold> <italic><tp:taxon-name><tp:taxon-name-part taxon-name-part-type="genus">Hagnagora</tp:taxon-name-part> <tp:taxon-name-part taxon-name-part-type="species">clustimena</tp:taxon-name-part></tp:taxon-name></italic> male from Costa Rica as reference specimen with Barcode Index Number (<abbrev xmlns:xlink="http://www.w3.org/1999/xlink" xlink:title="Barcode Index Number" xlink:type="simple">BIN</abbrev>) <bold>a</bold> dorsal view <bold>b</bold> ventral view <bold>c</bold> valvae <bold>d</bold> aedeagus <bold>21</bold> <italic><tp:taxon-name><tp:taxon-name-part taxon-name-part-type="genus">Hagnagora</tp:taxon-name-part> <tp:taxon-name-part taxon-name-part-type="species">mirandahenrichae</tp:taxon-name-part></tp:taxon-name></italic> Brehm sp. n. male, holotype <bold>a</bold> dorsal view <bold>b</bold> ventral view <bold>c</bold> valvae <bold>d</bold> aedeagus <bold>22</bold> <italic><tp:taxon-name><tp:taxon-name-part taxon-name-part-type="genus">Hagnagora</tp:taxon-name-part> <tp:taxon-name-part taxon-name-part-type="species">mirandahenrichae</tp:taxon-name-part></tp:taxon-name></italic> female, paratype <bold>a</bold> dorsal view <bold>b</bold> ventral view <bold>c</bold> genitalia.</p></caption><graphic xmlns:xlink="http://www.w3.org/1999/xlink" xlink:href="zookeys-537-131-g005.jpg" position="float" orientation="portrait" xlink:type="simple" id="oo_65514.jpg"/></fig></tp:treatment-sec><tp:treatment-sec sec-type="Distribution"><title>Distribution.</title><p>Recently collected and barcoded specimens were sampled from central Colombia to southeastern Peru at elevations between 1750 and 2540 m a.s.l.</p></tp:treatment-sec><tp:treatment-sec sec-type="Diagnosis"><title>Diagnosis.</title><p>On average larger than the closely related species <italic><tp:taxon-name><tp:taxon-name-part taxon-name-part-type="genus">Hagnagora</tp:taxon-name-part> <tp:taxon-name-part taxon-name-part-type="species">clustimena</tp:taxon-name-part></tp:taxon-name></italic> and <italic><tp:taxon-name><tp:taxon-name-part taxon-name-part-type="genus">Hagnagora</tp:taxon-name-part> <tp:taxon-name-part taxon-name-part-type="species">mirandahenrichae</tp:taxon-name-part></tp:taxon-name></italic>: Forewing length of the female holotype reaches 23 mm in comparison to about 20 mm in the other species. On the forewing, the white transversal blotch does not stretch to the costal margin as seen in the other two species, and the apical, dark-brown area reaches beyond veins 1A+2A. The species is also generally more vividly coloured than the other species in this clade, with white spots on the forewing between veins CuA<sub>2</sub> and 1A+2A and around M<sub>3</sub> on the upperside of the hindwing. COI barcode: The minimum observed distance to the presumably most closely related species (<italic><tp:taxon-name><tp:taxon-name-part taxon-name-part-type="genus">Hagnagora</tp:taxon-name-part> <tp:taxon-name-part taxon-name-part-type="species">mirandahenrichae</tp:taxon-name-part></tp:taxon-name></italic>) is 7.1%.</p><!--PageBreak--></tp:treatment-sec><ref-list><ref id="B1"><mixed-citation xmlns:xlink="http://www.w3.org/1999/xlink" xlink:type="simple"><person-group><name name-style="western"><surname>Brehm</surname><given-names>G</given-names></name></person-group> (<year>2002</year>) <source>Diversity of geometrid moths in a montane rain forest in Ecuador</source>. Dissertation, <publisher-name>University of Bayreuth</publisher-name>. <ext-link xlink:type="simple" ext-link-type="uri" xlink:href="http://opus.ub.uni-bayreuth.de/volltexte/2003/20">http://opus.ub.uni-bayreuth.de/volltexte/2003/20</ext-link> </mixed-citation></ref></ref-list></tp:taxon-treatment>
