# Supplementary material for: Three new species of Hagnagora Druce, 1885 (Lepidoptera, Geometridae, Larentiinae) from Ecuador and Costa Rica and a concise revision of the genus
Source: Zookeys. 2015 Nov 18;(537):131–56. doi: 10.3897/zookeys.537.6090 (PMC4714052; doi:10.3897/zookeys.537.6090)
Supplement: XML Treatment for Hagnagora mirandahenrichae [file zookeys.537.6090-treatment12.xml]

<!DOCTYPE tp:taxon-treatment
  PUBLIC "-//TaxonX//DTD Taxonomic Treatment Publishing DTD v0 20100105//EN" "tax-treatment-NSO.dtd">
<tp:taxon-treatment xmlns:tp="http://www.plazi.org/taxpub"><tp:treatment-meta><kwd-group><label>Taxon classification</label><kwd><named-content content-type="kingdom">Animalia</named-content></kwd><kwd><named-content content-type="order">Lepidoptera</named-content></kwd><kwd><named-content content-type="family">Geometridae</named-content></kwd></kwd-group><mixed-citation publication-type="journal"><person-group><name><surname>Brehm</surname><given-names>Gunnar</given-names></name></person-group><article-title>Three new species of <italic><tp:taxon-name><tp:taxon-name-part taxon-name-part-type="genus">Hagnagora</tp:taxon-name-part></tp:taxon-name></italic> Druce, 1885 (<tp:taxon-name><tp:taxon-name-part taxon-name-part-type="order">Lepidoptera</tp:taxon-name-part></tp:taxon-name>, <tp:taxon-name><tp:taxon-name-part taxon-name-part-type="family">Geometridae</tp:taxon-name-part></tp:taxon-name>, <tp:taxon-name><tp:taxon-name-part taxon-name-part-type="subfamily">Larentiinae</tp:taxon-name-part></tp:taxon-name>) from Ecuador and Costa Rica and a concise revision of the genus</article-title><source>Zookeys</source><day>18</day><month>11</month><year>2015</year><volume>2015</volume><issue>537</issue><fpage>131</fpage><lpage>156</lpage><pub-id pub-id-type="doi">10.3897/zookeys.537.6090</pub-id></mixed-citation></tp:treatment-meta><tp:nomenclature><tp:taxon-name>
                            <tp:taxon-name-part taxon-name-part-type="genus">Hagnagora</tp:taxon-name-part>
                            <tp:taxon-name-part taxon-name-part-type="species">mirandahenrichae</tp:taxon-name-part>
                            <object-id xmlns:xlink="http://www.w3.org/1999/xlink" content-type="zoobank" xlink:type="simple">http://zoobank.org/4C4FF729-5872-412A-BEF4-2428DA894237</object-id>
                            <object-id xmlns:xlink="http://www.w3.org/1999/xlink" xlink:type="simple">BIN (holotype) BOLD:AAF7723</object-id>
                        </tp:taxon-name><tp:taxon-authority>Brehm</tp:taxon-authority><tp:taxon-status xmlns:xlink="http://www.w3.org/1999/xlink" xlink:type="simple">sp. n.</tp:taxon-status><xref ref-type="fig" rid="F5">Figs 21–22</xref></tp:nomenclature><tp:treatment-sec sec-type="Type locality"><title>Type locality.</title><p>Costa Rica, Área de Conservación Guanacaste, Guanacaste province.</p></tp:treatment-sec><tp:treatment-sec sec-type="type material"><title>Type material.</title><p><bold>Holotype</bold>: male (Fig. <xref ref-type="fig" rid="F5">21</xref>): Costa Rica, Guanacaste province, Área de Conservación Guanacaste, Sector Santa Maria, Mirador Santa Maria, <named-content xmlns:xlink="http://www.w3.org/1999/xlink" content-type="dwc:verbatimCoordinates" xlink:type="simple">10.766° N, 85.301°W</named-content>, 920 m a.s.l., 20 June 2012, S. Rios &amp; R. Franco leg. (voucher 12-SRNP-103819, genitalia preparation, barcode sequence 658 bp) (<abbrev xmlns:xlink="http://www.w3.org/1999/xlink" content-type="institution" xlink:title="Phyletisches Museum, Jena, Germany" xlink:type="simple">PMJ</abbrev>).</p><p><bold>Paratypes</bold>: (deposited in <abbrev xmlns:xlink="http://www.w3.org/1999/xlink" content-type="institution" xlink:title="Phyletisches Museum, Jena, Germany" xlink:type="simple">PMJ</abbrev>, <abbrev xmlns:xlink="http://www.w3.org/1999/xlink" content-type="institution" xlink:title="National Museum of Natural History formerly United States National Museum, Washington D.C., USA" xlink:type="simple">USNM</abbrev>) 5 males, 1 female. Costa Rica, Guanacaste province, Área de Conservación Guanacaste, Sector Pitilla, Estacion Pitilla, <named-content xmlns:xlink="http://www.w3.org/1999/xlink" content-type="dwc:verbatimCoordinates" xlink:type="simple">10.989° N, 85.426° W</named-content>, 675 m a.s.l.; 1 female (Fig. <xref ref-type="fig" rid="F5">22</xref>) 16 May 2007, F. Quesada &amp; R. Franco leg. (voucher 07-SRNP-103401, genitalia preparation, barcode sequence 658 bp), 1 male same as previous but 17 May 2007 (voucher 07-SRNP-103498), 2 males, 02 Apr 2011, H. Cambronero &amp; S. Rios leg. (vouchers 11-SRNP-102035 and 11-SRNP-102036, barcode sequences 658 bp), 1 male 12 November 2012, R. Franco &amp; H. Cambronero leg. (voucher 12-SRNP-105462).</p></tp:treatment-sec><tp:treatment-sec sec-type="Description"><title>Description.</title><p>As illustrated in Figs <xref ref-type="fig" rid="F5">21</xref>, <xref ref-type="fig" rid="F5">22</xref>.</p></tp:treatment-sec><tp:treatment-sec sec-type="Distribution"><title>Distribution.</title><p>Only known from sectors Santa Maria and Pitilla from Área de Conservación Guanacaste, province Guanacaste, NW Costa Rica, at elevations ranging from 675–920 m a.s.l., and therefore with a lower elevational range than <italic><tp:taxon-name><tp:taxon-name-part taxon-name-part-type="genus">Hagnagora</tp:taxon-name-part> <tp:taxon-name-part taxon-name-part-type="species">clustimena</tp:taxon-name-part></tp:taxon-name></italic> (observed: 850–1550 m a.s.l.).</p></tp:treatment-sec><tp:treatment-sec sec-type="Diagnosis"><title>Diagnosis.</title><p>Easily distinguished from <italic><tp:taxon-name><tp:taxon-name-part taxon-name-part-type="genus">Hagnagora</tp:taxon-name-part> <tp:taxon-name-part taxon-name-part-type="species">croceitincta</tp:taxon-name-part></tp:taxon-name></italic> by its wing patterns (see diagnosis in that species). The yellow ground colour of <italic><tp:taxon-name><tp:taxon-name-part taxon-name-part-type="genus">Hagnagora</tp:taxon-name-part> <tp:taxon-name-part taxon-name-part-type="species">mirandahenrichae</tp:taxon-name-part></tp:taxon-name></italic> is slightly more intensive than in <italic><tp:taxon-name><tp:taxon-name-part taxon-name-part-type="genus">Hagnagora</tp:taxon-name-part> <tp:taxon-name-part taxon-name-part-type="species">clustimena</tp:taxon-name-part></tp:taxon-name></italic>. The male genitalia of both species are similar, but the valves of <italic><tp:taxon-name><tp:taxon-name-part taxon-name-part-type="species">mirandahenrichae</tp:taxon-name-part></tp:taxon-name></italic> are narrower and have a different shape to <italic><tp:taxon-name><tp:taxon-name-part taxon-name-part-type="species">clustimena</tp:taxon-name-part></tp:taxon-name></italic>. COI barcode: The minimum observed distance to the presumably closest relative, <italic><tp:taxon-name><tp:taxon-name-part taxon-name-part-type="genus">Hagnagora</tp:taxon-name-part> <tp:taxon-name-part taxon-name-part-type="species">clustimena</tp:taxon-name-part></tp:taxon-name></italic>, is 4.6%.</p><!--PageBreak--></tp:treatment-sec><tp:treatment-sec sec-type="Etymology"><title>Etymology.</title><p><italic><tp:taxon-name><tp:taxon-name-part taxon-name-part-type="genus">Hagnagora</tp:taxon-name-part> <tp:taxon-name-part taxon-name-part-type="species">mirandahenrichae</tp:taxon-name-part></tp:taxon-name></italic> is named in honour of Ms. Miranda Henrich of California in recognition of her and her mother’s critical support for understanding the taxonomy and biodiversity development of the <abbrev xmlns:xlink="http://www.w3.org/1999/xlink" xlink:type="simple"><def><p>Área de Conservación Guanacaste </p></def>(ACG)</abbrev> in northwestern Costa Rica, where this species has been found by the <abbrev xmlns:xlink="http://www.w3.org/1999/xlink" xlink:title="Área de Conservación Guanacaste" xlink:type="simple">ACG</abbrev> caterpillar inventory (<xref ref-type="bibr" rid="B8">Janzen et al. 2014</xref>).</p></tp:treatment-sec><tp:treatment-sec><!--Section generated to contain objects referenced in tp:taxon-treatment.--><fig id="F5" position="float" orientation="portrait"><label>Figures 15–22.</label><caption><p><bold>15</bold> <italic><tp:taxon-name><tp:taxon-name-part taxon-name-part-type="genus">Hagnagora</tp:taxon-name-part> <tp:taxon-name-part taxon-name-part-type="species">croceitincta</tp:taxon-name-part></tp:taxon-name></italic> (Dognin) female, holotype <bold>a</bold> dorsal view <bold>b</bold> ventral view <bold>16</bold> <italic><tp:taxon-name><tp:taxon-name-part taxon-name-part-type="genus">Hagnagora</tp:taxon-name-part> <tp:taxon-name-part taxon-name-part-type="species">epimena</tp:taxon-name-part></tp:taxon-name></italic> (Bastelberger) male, lectotype <bold>a</bold> dorsal view <bold>b</bold> ventral view <bold>17</bold> <italic><tp:taxon-name><tp:taxon-name-part taxon-name-part-type="genus">Hagnagora</tp:taxon-name-part> <tp:taxon-name-part taxon-name-part-type="species">croceitincta</tp:taxon-name-part></tp:taxon-name></italic> male from Ecuador as reference specimen with Barcode Index Number (<abbrev xmlns:xlink="http://www.w3.org/1999/xlink" xlink:title="Barcode Index Number" xlink:type="simple">BIN</abbrev>) <bold>a</bold> dorsal view <bold>b</bold> ventral view <bold>18</bold> <italic><tp:taxon-name><tp:taxon-name-part taxon-name-part-type="genus">Hagnagora</tp:taxon-name-part> <tp:taxon-name-part taxon-name-part-type="species">clustimena</tp:taxon-name-part></tp:taxon-name></italic> (Druce) female, lectotype <bold>a</bold> dorsal view <bold>b</bold> ventral view <bold>19</bold> <italic><tp:taxon-name><tp:taxon-name-part taxon-name-part-type="genus">Hagnagora</tp:taxon-name-part> <tp:taxon-name-part taxon-name-part-type="species">clustimena</tp:taxon-name-part></tp:taxon-name></italic> female from Costa Rica as reference specimen with Barcode Index Number (<abbrev xmlns:xlink="http://www.w3.org/1999/xlink" xlink:title="Barcode Index Number" xlink:type="simple">BIN</abbrev>) <bold>20</bold> <italic><tp:taxon-name><tp:taxon-name-part taxon-name-part-type="genus">Hagnagora</tp:taxon-name-part> <tp:taxon-name-part taxon-name-part-type="species">clustimena</tp:taxon-name-part></tp:taxon-name></italic> male from Costa Rica as reference specimen with Barcode Index Number (<abbrev xmlns:xlink="http://www.w3.org/1999/xlink" xlink:title="Barcode Index Number" xlink:type="simple">BIN</abbrev>) <bold>a</bold> dorsal view <bold>b</bold> ventral view <bold>c</bold> valvae <bold>d</bold> aedeagus <bold>21</bold> <italic><tp:taxon-name><tp:taxon-name-part taxon-name-part-type="genus">Hagnagora</tp:taxon-name-part> <tp:taxon-name-part taxon-name-part-type="species">mirandahenrichae</tp:taxon-name-part></tp:taxon-name></italic> Brehm sp. n. male, holotype <bold>a</bold> dorsal view <bold>b</bold> ventral view <bold>c</bold> valvae <bold>d</bold> aedeagus <bold>22</bold> <italic><tp:taxon-name><tp:taxon-name-part taxon-name-part-type="genus">Hagnagora</tp:taxon-name-part> <tp:taxon-name-part taxon-name-part-type="species">mirandahenrichae</tp:taxon-name-part></tp:taxon-name></italic> female, paratype <bold>a</bold> dorsal view <bold>b</bold> ventral view <bold>c</bold> genitalia.</p></caption><graphic xmlns:xlink="http://www.w3.org/1999/xlink" xlink:href="zookeys-537-131-g005.jpg" position="float" orientation="portrait" xlink:type="simple" id="oo_65514.jpg"/></fig></tp:treatment-sec><ref-list><ref id="B8"><mixed-citation xmlns:xlink="http://www.w3.org/1999/xlink" xlink:type="simple"><person-group><name name-style="western"><surname>Janzen</surname><given-names>DH</given-names></name><name name-style="western"><surname>Hallwachs</surname><given-names>W</given-names></name></person-group> (<year>2014</year>) <source>Dynamic database for an inventory of the macrocaterpillar fauna, and its food plants and parasitoids, of Area de Conservacion Guanacaste (ACG), northwestern Costa Rica</source>, <ext-link xlink:type="simple" ext-link-type="uri" xlink:href="http://janzen.sas.upenn.edu">http://janzen.sas.upenn.edu</ext-link> </mixed-citation></ref></ref-list></tp:taxon-treatment>
