# Supplementary material for: Three new species of Hagnagora Druce, 1885 (Lepidoptera, Geometridae, Larentiinae) from Ecuador and Costa Rica and a concise revision of the genus
Source: Zookeys. 2015 Nov 18;(537):131–56. doi: 10.3897/zookeys.537.6090 (PMC4714052; doi:10.3897/zookeys.537.6090)
Supplement: XML Treatment for Hagnagora mortipax [file zookeys.537.6090-treatment13.xml]

<!DOCTYPE tp:taxon-treatment
  PUBLIC "-//TaxonX//DTD Taxonomic Treatment Publishing DTD v0 20100105//EN" "tax-treatment-NSO.dtd">
<tp:taxon-treatment xmlns:tp="http://www.plazi.org/taxpub"><tp:treatment-meta><kwd-group><label>Taxon classification</label><kwd><named-content content-type="kingdom">Animalia</named-content></kwd><kwd><named-content content-type="order">Lepidoptera</named-content></kwd><kwd><named-content content-type="family">Geometridae</named-content></kwd></kwd-group><mixed-citation publication-type="journal"><person-group><name><surname>Brehm</surname><given-names>Gunnar</given-names></name></person-group><article-title>Three new species of <italic><tp:taxon-name><tp:taxon-name-part taxon-name-part-type="genus">Hagnagora</tp:taxon-name-part></tp:taxon-name></italic> Druce, 1885 (<tp:taxon-name><tp:taxon-name-part taxon-name-part-type="order">Lepidoptera</tp:taxon-name-part></tp:taxon-name>, <tp:taxon-name><tp:taxon-name-part taxon-name-part-type="family">Geometridae</tp:taxon-name-part></tp:taxon-name>, <tp:taxon-name><tp:taxon-name-part taxon-name-part-type="subfamily">Larentiinae</tp:taxon-name-part></tp:taxon-name>) from Ecuador and Costa Rica and a concise revision of the genus</article-title><source>Zookeys</source><day>18</day><month>11</month><year>2015</year><volume>2015</volume><issue>537</issue><fpage>131</fpage><lpage>156</lpage><pub-id pub-id-type="doi">10.3897/zookeys.537.6090</pub-id></mixed-citation></tp:treatment-meta><tp:nomenclature><tp:taxon-name>
                            <tp:taxon-name-part taxon-name-part-type="genus">Hagnagora</tp:taxon-name-part>
                            <tp:taxon-name-part taxon-name-part-type="species">mortipax</tp:taxon-name-part>
                            <object-id xmlns:xlink="http://www.w3.org/1999/xlink" xlink:type="simple">BIN: BOLD:AAA0650</object-id>
                        </tp:taxon-name><tp:taxon-authority>(Butler, 1872)</tp:taxon-authority><xref ref-type="fig" rid="F6">Figs 23–25</xref><!--PageBreak--><tp:nomenclature-citation-list><tp:nomenclature-citation><tp:taxon-name><tp:taxon-name-part taxon-name-part-type="species">flavipectus</tp:taxon-name-part></tp:taxon-name><comment> (Warren, 1897): Type locality. [Colombia], Bogotá.</comment></tp:nomenclature-citation></tp:nomenclature-citation-list></tp:nomenclature><tp:treatment-sec sec-type="Type locality"><title>Type locality.</title><p>Costa Rica.</p></tp:treatment-sec><tp:treatment-sec sec-type="Remarks"><title>Remarks.</title><p><italic><tp:taxon-name><tp:taxon-name-part taxon-name-part-type="genus">Hagnagora</tp:taxon-name-part> <tp:taxon-name-part taxon-name-part-type="species">mortipax</tp:taxon-name-part></tp:taxon-name></italic> is one of the earliest described species in the genus and among the smallest <italic><tp:taxon-name><tp:taxon-name-part taxon-name-part-type="genus">Hagnagora</tp:taxon-name-part></tp:taxon-name></italic> species. Together with <italic><tp:taxon-name><tp:taxon-name-part taxon-name-part-type="genus">Hagnagora</tp:taxon-name-part> <tp:taxon-name-part taxon-name-part-type="species">luteoradiata</tp:taxon-name-part></tp:taxon-name></italic> it also has the largest known geographical range. The taxon <italic><tp:taxon-name><tp:taxon-name-part taxon-name-part-type="species">flavipectus</tp:taxon-name-part></tp:taxon-name></italic> remains in synonymy because it falls within the confirmed geographical range of <italic><tp:taxon-name><tp:taxon-name-part taxon-name-part-type="species">mortipax</tp:taxon-name-part></tp:taxon-name></italic> and shows no significant deviations from the type specimen of <italic><tp:taxon-name><tp:taxon-name-part taxon-name-part-type="species">mortipax</tp:taxon-name-part></tp:taxon-name></italic>. In comparison to the type specimen, the extension of the large white blotch on the forewing is smaller in Ecuadorian specimens, where it does not reach the costal margin. Since the barcode sequences of Costa Rican and Ecuadorian populations are nearly identical, all respective specimens are treated as members of the same species, and slight differences in wing patterns are regarded as geographical variability.</p></tp:treatment-sec><tp:treatment-sec sec-type="Distribution"><title>Distribution.</title><p>Recently sampled and barcoded material is either from Costa Rica (Fig. <xref ref-type="fig" rid="F6">24</xref>) or Ecuador (Fig. <xref ref-type="fig" rid="F6">25</xref>), from elevations ranging from 540–2180 m a.s.l., and additional material from Ecuador falls within the same elevational range (<xref ref-type="bibr" rid="B1">Brehm 2002</xref>).</p><fig id="F6" position="float" orientation="portrait"><label>Figures 23–29.</label><caption><p><bold>23</bold> <italic><tp:taxon-name><tp:taxon-name-part taxon-name-part-type="genus">Hagnagora</tp:taxon-name-part> <tp:taxon-name-part taxon-name-part-type="species">moripax</tp:taxon-name-part></tp:taxon-name></italic> (Druce) male, lectotype <bold>a</bold> dorsal view <bold>b</bold> ventral view <bold>24</bold> <italic><tp:taxon-name><tp:taxon-name-part taxon-name-part-type="genus">Hagnagora</tp:taxon-name-part> <tp:taxon-name-part taxon-name-part-type="species">mortipax</tp:taxon-name-part></tp:taxon-name></italic> male from Costa Rica as reference specimen with Barcode Index Number (<abbrev xmlns:xlink="http://www.w3.org/1999/xlink" xlink:title="Barcode Index Number" xlink:type="simple">BIN</abbrev>) <bold>a</bold> dorsal view <bold>b</bold> ventral view <bold>25</bold> <italic><tp:taxon-name><tp:taxon-name-part taxon-name-part-type="genus">Hagnagora</tp:taxon-name-part> <tp:taxon-name-part taxon-name-part-type="species">mortipax</tp:taxon-name-part></tp:taxon-name></italic> male from Ecuador as reference specimen with Barcode Index Number (<abbrev xmlns:xlink="http://www.w3.org/1999/xlink" xlink:title="Barcode Index Number" xlink:type="simple">BIN</abbrev>) <bold>a</bold> dorsal view <bold>b</bold> ventral view <bold>26</bold> <italic><tp:taxon-name><tp:taxon-name-part taxon-name-part-type="genus">Hagnagora</tp:taxon-name-part> <tp:taxon-name-part taxon-name-part-type="species">flavipectus</tp:taxon-name-part></tp:taxon-name></italic> (Warren) male, holotype <bold>a</bold> dorsal view <bold>b</bold> ventral view <bold>27</bold> <italic><tp:taxon-name><tp:taxon-name-part taxon-name-part-type="genus">Hagnagora</tp:taxon-name-part> <tp:taxon-name-part taxon-name-part-type="species">mortipax</tp:taxon-name-part> <tp:taxon-name-part taxon-name-part-type="subspecies">jamaicensis</tp:taxon-name-part></tp:taxon-name></italic> (Schaus) male, lectotype <bold>a</bold> dorsal view <bold>b</bold> ventral view (photo <abbrev xmlns:xlink="http://www.w3.org/1999/xlink" content-type="institution" xlink:title="National Museum of Natural History formerly United States National Museum, Washington D.C., USA" xlink:type="simple">USNM</abbrev>) <bold>28</bold> <italic><tp:taxon-name><tp:taxon-name-part taxon-name-part-type="genus">Hagnagora</tp:taxon-name-part> <tp:taxon-name-part taxon-name-part-type="species">mortipax</tp:taxon-name-part> <tp:taxon-name-part taxon-name-part-type="subspecies">acothysta</tp:taxon-name-part></tp:taxon-name></italic> (Schaus) female, lectotype <bold>a</bold> dorsal view <bold>b</bold> ventral view (photo <abbrev xmlns:xlink="http://www.w3.org/1999/xlink" content-type="institution" xlink:title="National Museum of Natural History formerly United States National Museum, Washington D.C., USA" xlink:type="simple">USNM</abbrev>) <bold>29</bold> <italic><tp:taxon-name><tp:taxon-name-part taxon-name-part-type="genus">Hagnagora</tp:taxon-name-part> <tp:taxon-name-part taxon-name-part-type="species">guatica</tp:taxon-name-part></tp:taxon-name></italic> (Schaus) female, lectotype <bold>a</bold> dorsal view <bold>b</bold> ventral view (photo <abbrev xmlns:xlink="http://www.w3.org/1999/xlink" content-type="institution" xlink:title="National Museum of Natural History formerly United States National Museum, Washington D.C., USA" xlink:type="simple">USNM</abbrev>).</p></caption><graphic xmlns:xlink="http://www.w3.org/1999/xlink" xlink:href="zookeys-537-131-g006.jpg" position="float" orientation="portrait" xlink:type="simple" id="oo_65515.jpg"/></fig></tp:treatment-sec><tp:treatment-sec sec-type="Diagnosis"><title>Diagnosis.</title><p>The upper side of the wing in <italic><tp:taxon-name><tp:taxon-name-part taxon-name-part-type="genus">Hagnagora</tp:taxon-name-part> <tp:taxon-name-part taxon-name-part-type="species">mortipax</tp:taxon-name-part></tp:taxon-name></italic> has a dark brown base colour with a large cream-white blotch on the forewing. This blotch almost reaches the outer margin, also either reaching the costal margin (Costa Rican specimens), or scantily not (Ecuadorian specimens). The white blotch is narrower in <italic><tp:taxon-name><tp:taxon-name-part taxon-name-part-type="genus">Hagnagora</tp:taxon-name-part> <tp:taxon-name-part taxon-name-part-type="species">jamaicensis</tp:taxon-name-part></tp:taxon-name></italic> (Fig. <xref ref-type="fig" rid="F6">27</xref>), and significantly smaller, and separated from the outer margin, in <italic><tp:taxon-name><tp:taxon-name-part taxon-name-part-type="genus">Hagnagora</tp:taxon-name-part> <tp:taxon-name-part taxon-name-part-type="species">acothysta</tp:taxon-name-part></tp:taxon-name></italic> from Brazil. All three species are significantly larger than <italic><tp:taxon-name><tp:taxon-name-part taxon-name-part-type="genus">Hagnagora</tp:taxon-name-part> <tp:taxon-name-part taxon-name-part-type="species">guatica</tp:taxon-name-part></tp:taxon-name></italic>.</p></tp:treatment-sec><ref-list><ref id="B1"><mixed-citation xmlns:xlink="http://www.w3.org/1999/xlink" xlink:type="simple"><person-group><name name-style="western"><surname>Brehm</surname><given-names>G</given-names></name></person-group> (<year>2002</year>) <source>Diversity of geometrid moths in a montane rain forest in Ecuador</source>. Dissertation, <publisher-name>University of Bayreuth</publisher-name>. <ext-link xlink:type="simple" ext-link-type="uri" xlink:href="http://opus.ub.uni-bayreuth.de/volltexte/2003/20">http://opus.ub.uni-bayreuth.de/volltexte/2003/20</ext-link> </mixed-citation></ref></ref-list></tp:taxon-treatment>
