# Supplementary material for: Three new species of Hagnagora Druce, 1885 (Lepidoptera, Geometridae, Larentiinae) from Ecuador and Costa Rica and a concise revision of the genus
Source: Zookeys. 2015 Nov 18;(537):131–56. doi: 10.3897/zookeys.537.6090 (PMC4714052; doi:10.3897/zookeys.537.6090)
Supplement: XML Treatment for Hagnagora acothysta [file zookeys.537.6090-treatment15.xml]

<!DOCTYPE tp:taxon-treatment
  PUBLIC "-//TaxonX//DTD Taxonomic Treatment Publishing DTD v0 20100105//EN" "tax-treatment-NSO.dtd">
<tp:taxon-treatment xmlns:tp="http://www.plazi.org/taxpub"><tp:treatment-meta><kwd-group><label>Taxon classification</label><kwd><named-content content-type="kingdom">Animalia</named-content></kwd><kwd><named-content content-type="order">Lepidoptera</named-content></kwd><kwd><named-content content-type="family">Geometridae</named-content></kwd></kwd-group><mixed-citation publication-type="journal"><person-group><name><surname>Brehm</surname><given-names>Gunnar</given-names></name></person-group><article-title>Three new species of <italic><tp:taxon-name><tp:taxon-name-part taxon-name-part-type="genus">Hagnagora</tp:taxon-name-part></tp:taxon-name></italic> Druce, 1885 (<tp:taxon-name><tp:taxon-name-part taxon-name-part-type="order">Lepidoptera</tp:taxon-name-part></tp:taxon-name>, <tp:taxon-name><tp:taxon-name-part taxon-name-part-type="family">Geometridae</tp:taxon-name-part></tp:taxon-name>, <tp:taxon-name><tp:taxon-name-part taxon-name-part-type="subfamily">Larentiinae</tp:taxon-name-part></tp:taxon-name>) from Ecuador and Costa Rica and a concise revision of the genus</article-title><source>Zookeys</source><day>18</day><month>11</month><year>2015</year><volume>2015</volume><issue>537</issue><fpage>131</fpage><lpage>156</lpage><pub-id pub-id-type="doi">10.3897/zookeys.537.6090</pub-id></mixed-citation></tp:treatment-meta><tp:nomenclature><tp:taxon-name>
                            <tp:taxon-name-part taxon-name-part-type="genus">Hagnagora</tp:taxon-name-part>
                            <tp:taxon-name-part taxon-name-part-type="species">acothysta</tp:taxon-name-part>
                            <object-id xmlns:xlink="http://www.w3.org/1999/xlink" xlink:type="simple">no assigned BIN</object-id>
                        </tp:taxon-name><tp:taxon-authority>(Schaus, 1901)</tp:taxon-authority><tp:taxon-status xmlns:xlink="http://www.w3.org/1999/xlink" xlink:type="simple">stat. rev.</tp:taxon-status><xref ref-type="fig" rid="F6">Fig. 28</xref></tp:nomenclature><tp:treatment-sec sec-type="Type locality"><title>Type locality.</title><p>[Brazil], Parana, Castro.</p></tp:treatment-sec><tp:treatment-sec sec-type="Remarks"><title>Remarks.</title><p>Together with <italic><tp:taxon-name><tp:taxon-name-part taxon-name-part-type="species">jamaicensis</tp:taxon-name-part></tp:taxon-name></italic>, Schaus (1901) originally placed this species in the genus <italic><tp:taxon-name><tp:taxon-name-part taxon-name-part-type="genus">Heterusia</tp:taxon-name-part></tp:taxon-name></italic>. It was then ranked down as a subspecies of <italic><tp:taxon-name><tp:taxon-name-part taxon-name-part-type="species">mortipax</tp:taxon-name-part></tp:taxon-name></italic> by Parsons et <!--PageBreak-->al. (1999). The major characteristic of <italic><tp:taxon-name><tp:taxon-name-part taxon-name-part-type="species">acothysta</tp:taxon-name-part></tp:taxon-name></italic> is the reduction of the white transversal band (found both in <italic><tp:taxon-name><tp:taxon-name-part taxon-name-part-type="species">mortipax</tp:taxon-name-part></tp:taxon-name></italic> and <italic><tp:taxon-name><tp:taxon-name-part taxon-name-part-type="species">jamaicensis</tp:taxon-name-part></tp:taxon-name></italic>) to a smaller blotch that reaches about half the area found in <italic><tp:taxon-name><tp:taxon-name-part taxon-name-part-type="species">mortipax</tp:taxon-name-part></tp:taxon-name></italic>. As in <italic><tp:taxon-name><tp:taxon-name-part taxon-name-part-type="species">jamaicensis</tp:taxon-name-part></tp:taxon-name></italic>, further evidence from barcoding is desirable for the consolidation of the species status.</p></tp:treatment-sec><tp:treatment-sec sec-type="Distribution"><title>Distribution.</title><p>Brazil.</p></tp:treatment-sec><tp:treatment-sec sec-type="Diagnosis"><title>Diagnosis.</title><p>Unlike <italic><tp:taxon-name><tp:taxon-name-part taxon-name-part-type="species">mortipax</tp:taxon-name-part></tp:taxon-name></italic> and <italic><tp:taxon-name><tp:taxon-name-part taxon-name-part-type="species">jamaicensis</tp:taxon-name-part></tp:taxon-name></italic>, this species shows no white transversal band on the forewing, but rather a reduced blotch that reaches only about 50% of the size observed in <italic><tp:taxon-name><tp:taxon-name-part taxon-name-part-type="species">mortipax</tp:taxon-name-part></tp:taxon-name></italic>.</p></tp:treatment-sec><tp:treatment-sec><!--Section generated to contain objects referenced in tp:taxon-treatment.--><fig id="F6" position="float" orientation="portrait"><label>Figures 23–29.</label><caption><p><bold>23</bold> <italic><tp:taxon-name><tp:taxon-name-part taxon-name-part-type="genus">Hagnagora</tp:taxon-name-part> <tp:taxon-name-part taxon-name-part-type="species">moripax</tp:taxon-name-part></tp:taxon-name></italic> (Druce) male, lectotype <bold>a</bold> dorsal view <bold>b</bold> ventral view <bold>24</bold> <italic><tp:taxon-name><tp:taxon-name-part taxon-name-part-type="genus">Hagnagora</tp:taxon-name-part> <tp:taxon-name-part taxon-name-part-type="species">mortipax</tp:taxon-name-part></tp:taxon-name></italic> male from Costa Rica as reference specimen with Barcode Index Number (<abbrev xmlns:xlink="http://www.w3.org/1999/xlink" xlink:title="Barcode Index Number" xlink:type="simple">BIN</abbrev>) <bold>a</bold> dorsal view <bold>b</bold> ventral view <bold>25</bold> <italic><tp:taxon-name><tp:taxon-name-part taxon-name-part-type="genus">Hagnagora</tp:taxon-name-part> <tp:taxon-name-part taxon-name-part-type="species">mortipax</tp:taxon-name-part></tp:taxon-name></italic> male from Ecuador as reference specimen with Barcode Index Number (<abbrev xmlns:xlink="http://www.w3.org/1999/xlink" xlink:title="Barcode Index Number" xlink:type="simple">BIN</abbrev>) <bold>a</bold> dorsal view <bold>b</bold> ventral view <bold>26</bold> <italic><tp:taxon-name><tp:taxon-name-part taxon-name-part-type="genus">Hagnagora</tp:taxon-name-part> <tp:taxon-name-part taxon-name-part-type="species">flavipectus</tp:taxon-name-part></tp:taxon-name></italic> (Warren) male, holotype <bold>a</bold> dorsal view <bold>b</bold> ventral view <bold>27</bold> <italic><tp:taxon-name><tp:taxon-name-part taxon-name-part-type="genus">Hagnagora</tp:taxon-name-part> <tp:taxon-name-part taxon-name-part-type="species">mortipax</tp:taxon-name-part> <tp:taxon-name-part taxon-name-part-type="subspecies">jamaicensis</tp:taxon-name-part></tp:taxon-name></italic> (Schaus) male, lectotype <bold>a</bold> dorsal view <bold>b</bold> ventral view (photo <abbrev xmlns:xlink="http://www.w3.org/1999/xlink" content-type="institution" xlink:title="National Museum of Natural History formerly United States National Museum, Washington D.C., USA" xlink:type="simple">USNM</abbrev>) <bold>28</bold> <italic><tp:taxon-name><tp:taxon-name-part taxon-name-part-type="genus">Hagnagora</tp:taxon-name-part> <tp:taxon-name-part taxon-name-part-type="species">mortipax</tp:taxon-name-part> <tp:taxon-name-part taxon-name-part-type="subspecies">acothysta</tp:taxon-name-part></tp:taxon-name></italic> (Schaus) female, lectotype <bold>a</bold> dorsal view <bold>b</bold> ventral view (photo <abbrev xmlns:xlink="http://www.w3.org/1999/xlink" content-type="institution" xlink:title="National Museum of Natural History formerly United States National Museum, Washington D.C., USA" xlink:type="simple">USNM</abbrev>) <bold>29</bold> <italic><tp:taxon-name><tp:taxon-name-part taxon-name-part-type="genus">Hagnagora</tp:taxon-name-part> <tp:taxon-name-part taxon-name-part-type="species">guatica</tp:taxon-name-part></tp:taxon-name></italic> (Schaus) female, lectotype <bold>a</bold> dorsal view <bold>b</bold> ventral view (photo <abbrev xmlns:xlink="http://www.w3.org/1999/xlink" content-type="institution" xlink:title="National Museum of Natural History formerly United States National Museum, Washington D.C., USA" xlink:type="simple">USNM</abbrev>).</p></caption><graphic xmlns:xlink="http://www.w3.org/1999/xlink" xlink:href="zookeys-537-131-g006.jpg" position="float" orientation="portrait" xlink:type="simple" id="oo_65515.jpg"/></fig></tp:treatment-sec></tp:taxon-treatment>
