# Supplementary material for: Three new species of Hagnagora Druce, 1885 (Lepidoptera, Geometridae, Larentiinae) from Ecuador and Costa Rica and a concise revision of the genus
Source: Zookeys. 2015 Nov 18;(537):131–56. doi: 10.3897/zookeys.537.6090 (PMC4714052; doi:10.3897/zookeys.537.6090)
Supplement: XML Treatment for Hagnagora guatica [file zookeys.537.6090-treatment16.xml]

<!DOCTYPE tp:taxon-treatment
  PUBLIC "-//TaxonX//DTD Taxonomic Treatment Publishing DTD v0 20100105//EN" "tax-treatment-NSO.dtd">
<tp:taxon-treatment xmlns:tp="http://www.plazi.org/taxpub"><tp:treatment-meta><kwd-group><label>Taxon classification</label><kwd><named-content content-type="kingdom">Animalia</named-content></kwd><kwd><named-content content-type="order">Lepidoptera</named-content></kwd><kwd><named-content content-type="family">Geometridae</named-content></kwd></kwd-group><mixed-citation publication-type="journal"><person-group><name><surname>Brehm</surname><given-names>Gunnar</given-names></name></person-group><article-title>Three new species of <italic><tp:taxon-name><tp:taxon-name-part taxon-name-part-type="genus">Hagnagora</tp:taxon-name-part></tp:taxon-name></italic> Druce, 1885 (<tp:taxon-name><tp:taxon-name-part taxon-name-part-type="order">Lepidoptera</tp:taxon-name-part></tp:taxon-name>, <tp:taxon-name><tp:taxon-name-part taxon-name-part-type="family">Geometridae</tp:taxon-name-part></tp:taxon-name>, <tp:taxon-name><tp:taxon-name-part taxon-name-part-type="subfamily">Larentiinae</tp:taxon-name-part></tp:taxon-name>) from Ecuador and Costa Rica and a concise revision of the genus</article-title><source>Zookeys</source><day>18</day><month>11</month><year>2015</year><volume>2015</volume><issue>537</issue><fpage>131</fpage><lpage>156</lpage><pub-id pub-id-type="doi">10.3897/zookeys.537.6090</pub-id></mixed-citation></tp:treatment-meta><tp:nomenclature><tp:taxon-name>
                            <tp:taxon-name-part taxon-name-part-type="genus">Hagnagora</tp:taxon-name-part>
                            <tp:taxon-name-part taxon-name-part-type="species">guatica</tp:taxon-name-part>
                            <object-id xmlns:xlink="http://www.w3.org/1999/xlink" xlink:type="simple">no assigned BIN</object-id>
                        </tp:taxon-name><tp:taxon-authority>(Schaus, 1927)</tp:taxon-authority><xref ref-type="fig" rid="F6">Fig. 29</xref><!--PageBreak--></tp:nomenclature><tp:treatment-sec sec-type="Type locality"><title>Type locality.</title><p>Guatemala, [Quetzaltenango Department], Volcán Sta. Maria.</p></tp:treatment-sec><tp:treatment-sec sec-type="Remarks"><title>Remarks.</title><p>Schaus described <italic><tp:taxon-name><tp:taxon-name-part taxon-name-part-type="species">guatica</tp:taxon-name-part></tp:taxon-name></italic> as belonging to <italic><tp:taxon-name><tp:taxon-name-part taxon-name-part-type="genus">Scordylia</tp:taxon-name-part></tp:taxon-name></italic> Gn (a junior synonym of <italic><tp:taxon-name><tp:taxon-name-part taxon-name-part-type="genus">Heterusia</tp:taxon-name-part></tp:taxon-name></italic>). The wing pattern of <italic><tp:taxon-name><tp:taxon-name-part taxon-name-part-type="species">guatica</tp:taxon-name-part></tp:taxon-name></italic> strongly resembles that of other members in the <italic><tp:taxon-name><tp:taxon-name-part taxon-name-part-type="species">mortipax</tp:taxon-name-part></tp:taxon-name></italic> clade, but the species lacks the typical striation on the underside of the hindwing. Further evidence from barcoding and the study of the genitalia will help to better understand the relationships of this species with other species of the <italic><tp:taxon-name><tp:taxon-name-part taxon-name-part-type="species">mortipax</tp:taxon-name-part></tp:taxon-name></italic> clade.</p></tp:treatment-sec><tp:treatment-sec sec-type="Distribution"><title>Distribution.</title><p>Guatemala.</p></tp:treatment-sec><tp:treatment-sec sec-type="Diagnosis"><title>Diagnosis.</title><p>By far the smallest <italic><tp:taxon-name><tp:taxon-name-part taxon-name-part-type="genus">Hagnagora</tp:taxon-name-part></tp:taxon-name></italic> species. The species lacks the typical striation on the underside of the hindwing found in all other members of the <italic><tp:taxon-name><tp:taxon-name-part taxon-name-part-type="species">mortipax</tp:taxon-name-part></tp:taxon-name></italic> clade.</p></tp:treatment-sec><tp:treatment-sec><!--Section generated to contain objects referenced in tp:taxon-treatment.--><fig id="F6" position="float" orientation="portrait"><label>Figures 23–29.</label><caption><p><bold>23</bold> <italic><tp:taxon-name><tp:taxon-name-part taxon-name-part-type="genus">Hagnagora</tp:taxon-name-part> <tp:taxon-name-part taxon-name-part-type="species">moripax</tp:taxon-name-part></tp:taxon-name></italic> (Druce) male, lectotype <bold>a</bold> dorsal view <bold>b</bold> ventral view <bold>24</bold> <italic><tp:taxon-name><tp:taxon-name-part taxon-name-part-type="genus">Hagnagora</tp:taxon-name-part> <tp:taxon-name-part taxon-name-part-type="species">mortipax</tp:taxon-name-part></tp:taxon-name></italic> male from Costa Rica as reference specimen with Barcode Index Number (<abbrev xmlns:xlink="http://www.w3.org/1999/xlink" xlink:title="Barcode Index Number" xlink:type="simple">BIN</abbrev>) <bold>a</bold> dorsal view <bold>b</bold> ventral view <bold>25</bold> <italic><tp:taxon-name><tp:taxon-name-part taxon-name-part-type="genus">Hagnagora</tp:taxon-name-part> <tp:taxon-name-part taxon-name-part-type="species">mortipax</tp:taxon-name-part></tp:taxon-name></italic> male from Ecuador as reference specimen with Barcode Index Number (<abbrev xmlns:xlink="http://www.w3.org/1999/xlink" xlink:title="Barcode Index Number" xlink:type="simple">BIN</abbrev>) <bold>a</bold> dorsal view <bold>b</bold> ventral view <bold>26</bold> <italic><tp:taxon-name><tp:taxon-name-part taxon-name-part-type="genus">Hagnagora</tp:taxon-name-part> <tp:taxon-name-part taxon-name-part-type="species">flavipectus</tp:taxon-name-part></tp:taxon-name></italic> (Warren) male, holotype <bold>a</bold> dorsal view <bold>b</bold> ventral view <bold>27</bold> <italic><tp:taxon-name><tp:taxon-name-part taxon-name-part-type="genus">Hagnagora</tp:taxon-name-part> <tp:taxon-name-part taxon-name-part-type="species">mortipax</tp:taxon-name-part> <tp:taxon-name-part taxon-name-part-type="subspecies">jamaicensis</tp:taxon-name-part></tp:taxon-name></italic> (Schaus) male, lectotype <bold>a</bold> dorsal view <bold>b</bold> ventral view (photo <abbrev xmlns:xlink="http://www.w3.org/1999/xlink" content-type="institution" xlink:title="National Museum of Natural History formerly United States National Museum, Washington D.C., USA" xlink:type="simple">USNM</abbrev>) <bold>28</bold> <italic><tp:taxon-name><tp:taxon-name-part taxon-name-part-type="genus">Hagnagora</tp:taxon-name-part> <tp:taxon-name-part taxon-name-part-type="species">mortipax</tp:taxon-name-part> <tp:taxon-name-part taxon-name-part-type="subspecies">acothysta</tp:taxon-name-part></tp:taxon-name></italic> (Schaus) female, lectotype <bold>a</bold> dorsal view <bold>b</bold> ventral view (photo <abbrev xmlns:xlink="http://www.w3.org/1999/xlink" content-type="institution" xlink:title="National Museum of Natural History formerly United States National Museum, Washington D.C., USA" xlink:type="simple">USNM</abbrev>) <bold>29</bold> <italic><tp:taxon-name><tp:taxon-name-part taxon-name-part-type="genus">Hagnagora</tp:taxon-name-part> <tp:taxon-name-part taxon-name-part-type="species">guatica</tp:taxon-name-part></tp:taxon-name></italic> (Schaus) female, lectotype <bold>a</bold> dorsal view <bold>b</bold> ventral view (photo <abbrev xmlns:xlink="http://www.w3.org/1999/xlink" content-type="institution" xlink:title="National Museum of Natural History formerly United States National Museum, Washington D.C., USA" xlink:type="simple">USNM</abbrev>).</p></caption><graphic xmlns:xlink="http://www.w3.org/1999/xlink" xlink:href="zookeys-537-131-g006.jpg" position="float" orientation="portrait" xlink:type="simple" id="oo_65515.jpg"/></fig></tp:treatment-sec></tp:taxon-treatment>
