# Supplementary material for: Three new species of Hagnagora Druce, 1885 (Lepidoptera, Geometridae, Larentiinae) from Ecuador and Costa Rica and a concise revision of the genus
Source: Zookeys. 2015 Nov 18;(537):131–56. doi: 10.3897/zookeys.537.6090 (PMC4714052; doi:10.3897/zookeys.537.6090)
Supplement: XML Treatment for Hagnagora ephestris [file zookeys.537.6090-treatment17.xml]

<!DOCTYPE tp:taxon-treatment
  PUBLIC "-//TaxonX//DTD Taxonomic Treatment Publishing DTD v0 20100105//EN" "tax-treatment-NSO.dtd">
<tp:taxon-treatment xmlns:tp="http://www.plazi.org/taxpub"><tp:treatment-meta><kwd-group><label>Taxon classification</label><kwd><named-content content-type="kingdom">Animalia</named-content></kwd><kwd><named-content content-type="order">Lepidoptera</named-content></kwd><kwd><named-content content-type="family">Geometridae</named-content></kwd></kwd-group><mixed-citation publication-type="journal"><person-group><name><surname>Brehm</surname><given-names>Gunnar</given-names></name></person-group><article-title>Three new species of <italic><tp:taxon-name><tp:taxon-name-part taxon-name-part-type="genus">Hagnagora</tp:taxon-name-part></tp:taxon-name></italic> Druce, 1885 (<tp:taxon-name><tp:taxon-name-part taxon-name-part-type="order">Lepidoptera</tp:taxon-name-part></tp:taxon-name>, <tp:taxon-name><tp:taxon-name-part taxon-name-part-type="family">Geometridae</tp:taxon-name-part></tp:taxon-name>, <tp:taxon-name><tp:taxon-name-part taxon-name-part-type="subfamily">Larentiinae</tp:taxon-name-part></tp:taxon-name>) from Ecuador and Costa Rica and a concise revision of the genus</article-title><source>Zookeys</source><day>18</day><month>11</month><year>2015</year><volume>2015</volume><issue>537</issue><fpage>131</fpage><lpage>156</lpage><pub-id pub-id-type="doi">10.3897/zookeys.537.6090</pub-id></mixed-citation></tp:treatment-meta><tp:nomenclature><tp:taxon-name>
                            <tp:taxon-name-part taxon-name-part-type="genus">Hagnagora</tp:taxon-name-part>
                            <tp:taxon-name-part taxon-name-part-type="species">ephestris</tp:taxon-name-part>
                            <object-id xmlns:xlink="http://www.w3.org/1999/xlink" xlink:type="simple">no assigned BIN</object-id>
                        </tp:taxon-name><tp:taxon-authority>(Felder &amp; Rogenhofer, 1875)</tp:taxon-authority><xref ref-type="fig" rid="F7">Fig. 30</xref></tp:nomenclature><tp:treatment-sec sec-type="Type locality"><title>Type locality.</title><p>[Colombia], Bogota.</p></tp:treatment-sec><tp:treatment-sec sec-type="Remarks"><title>Remarks.</title><p>Felder &amp; Rogenhofer described this species from Colombia. It closely resembles <italic><tp:taxon-name><tp:taxon-name-part taxon-name-part-type="genus">Hagnagora</tp:taxon-name-part> <tp:taxon-name-part taxon-name-part-type="species">discordata</tp:taxon-name-part></tp:taxon-name></italic> and <italic><tp:taxon-name><tp:taxon-name-part taxon-name-part-type="genus">Hagnagora</tp:taxon-name-part> <tp:taxon-name-part taxon-name-part-type="species">luteoradiata</tp:taxon-name-part></tp:taxon-name></italic>. Parsons et al. (1999) put <italic><tp:taxon-name><tp:taxon-name-part taxon-name-part-type="species">luteoradiata</tp:taxon-name-part></tp:taxon-name></italic> in synonymy with <italic><tp:taxon-name><tp:taxon-name-part taxon-name-part-type="species">ephestris</tp:taxon-name-part></tp:taxon-name></italic>, but freshly collected material from Costa Rica and Ecuador shows that <italic><tp:taxon-name><tp:taxon-name-part taxon-name-part-type="species">luteoradiata</tp:taxon-name-part></tp:taxon-name></italic> consistently lacks yellow blotches on the hindwing. It appears therefore to be more likely that <italic><tp:taxon-name><tp:taxon-name-part taxon-name-part-type="species">ephestris</tp:taxon-name-part></tp:taxon-name></italic> is a junior synonym of <italic><tp:taxon-name><tp:taxon-name-part taxon-name-part-type="species">discordata</tp:taxon-name-part></tp:taxon-name></italic>, and an increased knowledge of COI sequences could help to solve this question. Given the current state of knowledge, it appears to be the most appropriate solution to revive <italic><tp:taxon-name><tp:taxon-name-part taxon-name-part-type="species">luteoradiata</tp:taxon-name-part></tp:taxon-name></italic> from synonymy and to treat the other two taxa as full species.</p><fig id="F7" position="float" orientation="portrait"><label>Figures 30–35.</label><caption><p><bold>30</bold> <italic><tp:taxon-name><tp:taxon-name-part taxon-name-part-type="genus">Hagnagora</tp:taxon-name-part> <tp:taxon-name-part taxon-name-part-type="species">ephestris</tp:taxon-name-part></tp:taxon-name></italic> (F&amp;R) male, lectotype <bold>a</bold> dorsal view <bold>b</bold> ventral view <bold>31</bold> <italic><tp:taxon-name><tp:taxon-name-part taxon-name-part-type="genus">Hagnagora</tp:taxon-name-part> <tp:taxon-name-part taxon-name-part-type="species">discordata</tp:taxon-name-part></tp:taxon-name></italic> male, lectotype <bold>a</bold> dorsal view <bold>b</bold> ventral view <bold>32</bold> <italic><tp:taxon-name><tp:taxon-name-part taxon-name-part-type="genus">Hagnagora</tp:taxon-name-part> <tp:taxon-name-part taxon-name-part-type="species">discordata</tp:taxon-name-part></tp:taxon-name></italic> male (<abbrev xmlns:xlink="http://www.w3.org/1999/xlink" content-type="institution" xlink:title="Zoologische Staatssammlung, München, Germany" xlink:type="simple">ZSM</abbrev> Lep 44128) from Brazil as reference specimen with Barcode Index Number (<abbrev xmlns:xlink="http://www.w3.org/1999/xlink" xlink:title="Barcode Index Number" xlink:type="simple">BIN</abbrev>) (photo <abbrev xmlns:xlink="http://www.w3.org/1999/xlink" content-type="institution" xlink:title="Zoologische Staatssammlung, München, Germany" xlink:type="simple">ZSM</abbrev>) <bold>33</bold> <italic><tp:taxon-name><tp:taxon-name-part taxon-name-part-type="genus">Hagnagora</tp:taxon-name-part> <tp:taxon-name-part taxon-name-part-type="species">luteoradiata</tp:taxon-name-part></tp:taxon-name></italic> (T-M) male, lectotype <bold>a</bold> dorsal view <bold>b</bold> ventral view <bold>34</bold> <italic><tp:taxon-name><tp:taxon-name-part taxon-name-part-type="genus">Hagnagora</tp:taxon-name-part> <tp:taxon-name-part taxon-name-part-type="species">luteoradiata</tp:taxon-name-part></tp:taxon-name></italic> (T-M) male from Costa Rica (CR) as reference specimen with Barcode Index Number (<abbrev xmlns:xlink="http://www.w3.org/1999/xlink" xlink:title="Barcode Index Number" xlink:type="simple">BIN</abbrev>) <bold>a</bold> dorsal view <bold>b</bold> ventral view <bold>35</bold> <italic><tp:taxon-name><tp:taxon-name-part taxon-name-part-type="genus">Hagnagora</tp:taxon-name-part> <tp:taxon-name-part taxon-name-part-type="species">luteoradiata</tp:taxon-name-part></tp:taxon-name></italic> (T-M) male from Ecuador as reference specimen with Barcode Index Number (<abbrev xmlns:xlink="http://www.w3.org/1999/xlink" xlink:title="Barcode Index Number" xlink:type="simple">BIN</abbrev>) <bold>a</bold> dorsal view <bold>b</bold> ventral view.</p></caption><graphic xmlns:xlink="http://www.w3.org/1999/xlink" xlink:href="zookeys-537-131-g007.jpg" position="float" orientation="portrait" xlink:type="simple" id="oo_65516.jpg"/></fig></tp:treatment-sec><tp:treatment-sec sec-type="Distribution"><title>Distribution.</title><p>Colombia.</p></tp:treatment-sec><tp:treatment-sec sec-type="Diagnosis"><title>Diagnosis.</title><p>Both <italic><tp:taxon-name><tp:taxon-name-part taxon-name-part-type="species">ephestris</tp:taxon-name-part></tp:taxon-name></italic> and <italic><tp:taxon-name><tp:taxon-name-part taxon-name-part-type="species">discordata</tp:taxon-name-part></tp:taxon-name></italic> show a pronounced yellow blotch on the hindwings that is absent in <italic><tp:taxon-name><tp:taxon-name-part taxon-name-part-type="species">luteoradiata</tp:taxon-name-part></tp:taxon-name></italic>. Different from <italic><tp:taxon-name><tp:taxon-name-part taxon-name-part-type="species">discordata</tp:taxon-name-part></tp:taxon-name></italic>, the yellow transversal band on the forewing of <italic><tp:taxon-name><tp:taxon-name-part taxon-name-part-type="genus">Hagnagora</tp:taxon-name-part> <tp:taxon-name-part taxon-name-part-type="species">ephestris</tp:taxon-name-part></tp:taxon-name></italic> reaches the outer margin of the wing. Moreover, the band is broader than in <italic><tp:taxon-name><tp:taxon-name-part taxon-name-part-type="species">discordata</tp:taxon-name-part></tp:taxon-name></italic>, whereas the yellow field of the hindwing is narrower, particularly in the proximate half of the wing.</p></tp:treatment-sec></tp:taxon-treatment>
