# Supplementary material for: Three new species of Hagnagora Druce, 1885 (Lepidoptera, Geometridae, Larentiinae) from Ecuador and Costa Rica and a concise revision of the genus
Source: Zookeys. 2015 Nov 18;(537):131–56. doi: 10.3897/zookeys.537.6090 (PMC4714052; doi:10.3897/zookeys.537.6090)
Supplement: XML Treatment for Hagnagora luteoradiata [file zookeys.537.6090-treatment19.xml]

<!DOCTYPE tp:taxon-treatment
  PUBLIC "-//TaxonX//DTD Taxonomic Treatment Publishing DTD v0 20100105//EN" "tax-treatment-NSO.dtd">
<tp:taxon-treatment xmlns:tp="http://www.plazi.org/taxpub"><tp:treatment-meta><kwd-group><label>Taxon classification</label><kwd><named-content content-type="kingdom">Animalia</named-content></kwd><kwd><named-content content-type="order">Lepidoptera</named-content></kwd><kwd><named-content content-type="family">Geometridae</named-content></kwd></kwd-group><mixed-citation publication-type="journal"><person-group><name><surname>Brehm</surname><given-names>Gunnar</given-names></name></person-group><article-title>Three new species of <italic><tp:taxon-name><tp:taxon-name-part taxon-name-part-type="genus">Hagnagora</tp:taxon-name-part></tp:taxon-name></italic> Druce, 1885 (<tp:taxon-name><tp:taxon-name-part taxon-name-part-type="order">Lepidoptera</tp:taxon-name-part></tp:taxon-name>, <tp:taxon-name><tp:taxon-name-part taxon-name-part-type="family">Geometridae</tp:taxon-name-part></tp:taxon-name>, <tp:taxon-name><tp:taxon-name-part taxon-name-part-type="subfamily">Larentiinae</tp:taxon-name-part></tp:taxon-name>) from Ecuador and Costa Rica and a concise revision of the genus</article-title><source>Zookeys</source><day>18</day><month>11</month><year>2015</year><volume>2015</volume><issue>537</issue><fpage>131</fpage><lpage>156</lpage><pub-id pub-id-type="doi">10.3897/zookeys.537.6090</pub-id></mixed-citation></tp:treatment-meta><tp:nomenclature><tp:taxon-name>
                            <tp:taxon-name-part taxon-name-part-type="genus">Hagnagora</tp:taxon-name-part>
                            <tp:taxon-name-part taxon-name-part-type="species">luteoradiata</tp:taxon-name-part>
                            <object-id xmlns:xlink="http://www.w3.org/1999/xlink" xlink:type="simple">BIN: BOLD:AAA7267 (together with discordata)</object-id>
                        </tp:taxon-name><tp:taxon-authority>(Thierry-Mieg, 1892)</tp:taxon-authority><tp:taxon-status xmlns:xlink="http://www.w3.org/1999/xlink" xlink:type="simple">stat. rev.</tp:taxon-status><xref ref-type="fig" rid="F7">Figs 33–35</xref><!--PageBreak--></tp:nomenclature><tp:treatment-sec sec-type="Type locality"><title>Type locality.</title><p>Costa Rica.</p></tp:treatment-sec><tp:treatment-sec sec-type="Remarks"><title>Remarks.</title><p><italic><tp:taxon-name><tp:taxon-name-part taxon-name-part-type="genus">Hagnagora</tp:taxon-name-part> <tp:taxon-name-part taxon-name-part-type="species">luteoradiata</tp:taxon-name-part></tp:taxon-name></italic> was put in synonymy with <italic><tp:taxon-name><tp:taxon-name-part taxon-name-part-type="genus">Hagnagora</tp:taxon-name-part> <tp:taxon-name-part taxon-name-part-type="species">ephestris</tp:taxon-name-part></tp:taxon-name></italic> by Parsons et al. (1999). However, <italic><tp:taxon-name><tp:taxon-name-part taxon-name-part-type="species">luteoradiata</tp:taxon-name-part></tp:taxon-name></italic> specimens consistently do not show any yellow blotches on the hindwing as observed in <italic><tp:taxon-name><tp:taxon-name-part taxon-name-part-type="species">ephestris</tp:taxon-name-part></tp:taxon-name></italic> and <italic><tp:taxon-name><tp:taxon-name-part taxon-name-part-type="species">clustimena</tp:taxon-name-part></tp:taxon-name></italic>. Barcoded specimens from Costa Rica (Fig. <xref ref-type="fig" rid="F7">34</xref>) and Ecuador (Fig. <xref ref-type="fig" rid="F7">35</xref>) are genetically very similar (distance only ca. 1.1%) and, together with the highly similar appearance, are therefore regarded as conspecific. The <italic><tp:taxon-name><tp:taxon-name-part taxon-name-part-type="species">ephestris</tp:taxon-name-part></tp:taxon-name></italic> type specimen from Bogotá, Colombia, falls within the geographical range of the <italic><tp:taxon-name><tp:taxon-name-part taxon-name-part-type="species">luteoradiata</tp:taxon-name-part></tp:taxon-name></italic> specimens, but shows a different wing pattern, i.e. a prominent yellow blotch on the hindwing and a different shape of the blotch of the forewing. The taxon <italic><tp:taxon-name><tp:taxon-name-part taxon-name-part-type="species">luteoradiata</tp:taxon-name-part></tp:taxon-name></italic> is therefore revived from synonymy.</p></tp:treatment-sec><tp:treatment-sec sec-type="Distribution"><title>Distribution.</title><p>Costa Rica to Ecuador. Observed elevational range in Ecuador 1800–2890 m and 560–1480 m in Costa Rica.</p></tp:treatment-sec><tp:treatment-sec sec-type="Diagnosis"><title>Diagnosis.</title><p>The most prominent difference is the absence of any yellow blotches on the hindwing that are present both in <italic><tp:taxon-name><tp:taxon-name-part taxon-name-part-type="species">ephestris</tp:taxon-name-part></tp:taxon-name></italic> and <italic><tp:taxon-name><tp:taxon-name-part taxon-name-part-type="species">discordata</tp:taxon-name-part></tp:taxon-name></italic>. The transversal yellow band on the forewing is broader than in <italic><tp:taxon-name><tp:taxon-name-part taxon-name-part-type="species">discordata</tp:taxon-name-part></tp:taxon-name></italic>, and has a different shape than in <italic><tp:taxon-name><tp:taxon-name-part taxon-name-part-type="species">ephestris</tp:taxon-name-part></tp:taxon-name></italic>.</p></tp:treatment-sec><tp:treatment-sec><!--Section generated to contain objects referenced in tp:taxon-treatment.--><fig id="F7" position="float" orientation="portrait"><label>Figures 30–35.</label><caption><p><bold>30</bold> <italic><tp:taxon-name><tp:taxon-name-part taxon-name-part-type="genus">Hagnagora</tp:taxon-name-part> <tp:taxon-name-part taxon-name-part-type="species">ephestris</tp:taxon-name-part></tp:taxon-name></italic> (F&amp;R) male, lectotype <bold>a</bold> dorsal view <bold>b</bold> ventral view <bold>31</bold> <italic><tp:taxon-name><tp:taxon-name-part taxon-name-part-type="genus">Hagnagora</tp:taxon-name-part> <tp:taxon-name-part taxon-name-part-type="species">discordata</tp:taxon-name-part></tp:taxon-name></italic> male, lectotype <bold>a</bold> dorsal view <bold>b</bold> ventral view <bold>32</bold> <italic><tp:taxon-name><tp:taxon-name-part taxon-name-part-type="genus">Hagnagora</tp:taxon-name-part> <tp:taxon-name-part taxon-name-part-type="species">discordata</tp:taxon-name-part></tp:taxon-name></italic> male (<abbrev xmlns:xlink="http://www.w3.org/1999/xlink" content-type="institution" xlink:title="Zoologische Staatssammlung, München, Germany" xlink:type="simple">ZSM</abbrev> Lep 44128) from Brazil as reference specimen with Barcode Index Number (<abbrev xmlns:xlink="http://www.w3.org/1999/xlink" xlink:title="Barcode Index Number" xlink:type="simple">BIN</abbrev>) (photo <abbrev xmlns:xlink="http://www.w3.org/1999/xlink" content-type="institution" xlink:title="Zoologische Staatssammlung, München, Germany" xlink:type="simple">ZSM</abbrev>) <bold>33</bold> <italic><tp:taxon-name><tp:taxon-name-part taxon-name-part-type="genus">Hagnagora</tp:taxon-name-part> <tp:taxon-name-part taxon-name-part-type="species">luteoradiata</tp:taxon-name-part></tp:taxon-name></italic> (T-M) male, lectotype <bold>a</bold> dorsal view <bold>b</bold> ventral view <bold>34</bold> <italic><tp:taxon-name><tp:taxon-name-part taxon-name-part-type="genus">Hagnagora</tp:taxon-name-part> <tp:taxon-name-part taxon-name-part-type="species">luteoradiata</tp:taxon-name-part></tp:taxon-name></italic> (T-M) male from Costa Rica (CR) as reference specimen with Barcode Index Number (<abbrev xmlns:xlink="http://www.w3.org/1999/xlink" xlink:title="Barcode Index Number" xlink:type="simple">BIN</abbrev>) <bold>a</bold> dorsal view <bold>b</bold> ventral view <bold>35</bold> <italic><tp:taxon-name><tp:taxon-name-part taxon-name-part-type="genus">Hagnagora</tp:taxon-name-part> <tp:taxon-name-part taxon-name-part-type="species">luteoradiata</tp:taxon-name-part></tp:taxon-name></italic> (T-M) male from Ecuador as reference specimen with Barcode Index Number (<abbrev xmlns:xlink="http://www.w3.org/1999/xlink" xlink:title="Barcode Index Number" xlink:type="simple">BIN</abbrev>) <bold>a</bold> dorsal view <bold>b</bold> ventral view.</p></caption><graphic xmlns:xlink="http://www.w3.org/1999/xlink" xlink:href="zookeys-537-131-g007.jpg" position="float" orientation="portrait" xlink:type="simple" id="oo_65516.jpg"/></fig></tp:treatment-sec></tp:taxon-treatment>
