# Supplementary material for: Three new species of Hagnagora Druce, 1885 (Lepidoptera, Geometridae, Larentiinae) from Ecuador and Costa Rica and a concise revision of the genus
Source: Zookeys. 2015 Nov 18;(537):131–56. doi: 10.3897/zookeys.537.6090 (PMC4714052; doi:10.3897/zookeys.537.6090)
Supplement: XML Treatment for “Hagnagora” mesenata [file zookeys.537.6090-treatment22.xml]

<!DOCTYPE tp:taxon-treatment
  PUBLIC "-//TaxonX//DTD Taxonomic Treatment Publishing DTD v0 20100105//EN" "tax-treatment-NSO.dtd">
<tp:taxon-treatment xmlns:tp="http://www.plazi.org/taxpub"><tp:treatment-meta><kwd-group><label>Taxon classification</label><kwd><named-content content-type="kingdom">Animalia</named-content></kwd><kwd><named-content content-type="order">Lepidoptera</named-content></kwd><kwd><named-content content-type="family">Geometridae</named-content></kwd></kwd-group><mixed-citation publication-type="journal"><person-group><name><surname>Brehm</surname><given-names>Gunnar</given-names></name></person-group><article-title>Three new species of <italic><tp:taxon-name><tp:taxon-name-part taxon-name-part-type="genus">Hagnagora</tp:taxon-name-part></tp:taxon-name></italic> Druce, 1885 (<tp:taxon-name><tp:taxon-name-part taxon-name-part-type="order">Lepidoptera</tp:taxon-name-part></tp:taxon-name>, <tp:taxon-name><tp:taxon-name-part taxon-name-part-type="family">Geometridae</tp:taxon-name-part></tp:taxon-name>, <tp:taxon-name><tp:taxon-name-part taxon-name-part-type="subfamily">Larentiinae</tp:taxon-name-part></tp:taxon-name>) from Ecuador and Costa Rica and a concise revision of the genus</article-title><source>Zookeys</source><day>18</day><month>11</month><year>2015</year><volume>2015</volume><issue>537</issue><fpage>131</fpage><lpage>156</lpage><pub-id pub-id-type="doi">10.3897/zookeys.537.6090</pub-id></mixed-citation></tp:treatment-meta><tp:nomenclature><tp:taxon-name>“<tp:taxon-name-part taxon-name-part-type="genus">Hagnagora</tp:taxon-name-part>” <tp:taxon-name-part taxon-name-part-type="species">mesenata</tp:taxon-name-part>
                        <object-id xmlns:xlink="http://www.w3.org/1999/xlink" xlink:type="simple">assigned BIN: BOLD:AAH4713 of voucher specimen AYK-04-0533-2 from Chile</object-id>
                        <object-id xmlns:xlink="http://www.w3.org/1999/xlink" xlink:type="simple">GenBank Accession: KF491827</object-id></tp:taxon-name><tp:taxon-authority>(Felder &amp; Rogenhofer, 1875)</tp:taxon-authority><xref ref-type="fig" rid="F8">Figs 38</xref><xref ref-type="fig" rid="F8">, 39</xref><!--PageBreak--></tp:nomenclature><tp:treatment-sec sec-type="Type locality"><title>Type locality.</title><p>Chile.</p></tp:treatment-sec><tp:treatment-sec><!--Section generated to contain objects referenced in tp:taxon-treatment.--><fig id="F8" position="float" orientation="portrait"><label>Figures 36–40.</label><caption><p><bold>36</bold> <italic><tp:taxon-name><tp:taxon-name-part taxon-name-part-type="genus">Hagnagora</tp:taxon-name-part> <tp:taxon-name-part taxon-name-part-type="species">subrosea</tp:taxon-name-part></tp:taxon-name></italic> (Warren) female, lectotype <bold>a</bold> dorsal view <bold>b</bold> ventral view <bold>37</bold> <italic><tp:taxon-name>“<tp:taxon-name-part taxon-name-part-type="genus">Hagnagora</tp:taxon-name-part>” <tp:taxon-name-part taxon-name-part-type="species">ignipennis</tp:taxon-name-part></tp:taxon-name></italic> (Dognin) male, lectotype dorsal view <bold>38</bold> <italic><tp:taxon-name>“<tp:taxon-name-part taxon-name-part-type="genus">Hagnagora</tp:taxon-name-part>” <tp:taxon-name-part taxon-name-part-type="species">mesenata</tp:taxon-name-part></tp:taxon-name></italic> (F&amp;R) male, lectotype (<abbrev xmlns:xlink="http://www.w3.org/1999/xlink" xlink:title="Lectotype" xlink:type="simple">LT</abbrev>) <bold>a</bold> dorsal view <bold>b</bold> ventral view <bold>39</bold> <italic><tp:taxon-name>“<tp:taxon-name-part taxon-name-part-type="genus">Hagnagora</tp:taxon-name-part>” <tp:taxon-name-part taxon-name-part-type="species">mesenata</tp:taxon-name-part></tp:taxon-name></italic> male (AYK-04-0533-2) from Chile as reference specimen with Barcode Index Number (<abbrev xmlns:xlink="http://www.w3.org/1999/xlink" xlink:title="Barcode Index Number" xlink:type="simple">BIN</abbrev>) <bold>a</bold> dorsal view <bold>b</bold> ventral view (photo K Mitter) <bold>40</bold> <italic><tp:taxon-name>“<tp:taxon-name-part taxon-name-part-type="genus">Hagnagora</tp:taxon-name-part>” <tp:taxon-name-part taxon-name-part-type="species">vittata</tp:taxon-name-part></tp:taxon-name></italic> (Philippi) male (m) (BC LP 0092) from Chile as reference specimen with 380 bp COI fragment, dorsal view (photo LE Parra).</p></caption><graphic xmlns:xlink="http://www.w3.org/1999/xlink" xlink:href="zookeys-537-131-g008.jpg" position="float" orientation="portrait" xlink:type="simple" id="oo_65517.jpg"/></fig></tp:treatment-sec></tp:taxon-treatment>
